# Supplementary material for: Differential microRNA profiles of intramuscular and secreted extracellular vesicles in human tissue-engineered muscle
Source: Front Physiol. 2022 Aug 25;13:937899. doi: 10.3389/fphys.2022.937899 (PMC9452896; doi:10.3389/fphys.2022.937899)
Supplement: Supplementary file 4 [file DataSheet1.XLSX]

## Sheet: RawData
mature	S110_MB_CTL	S111_MB_CTL	S116_MB_CTL	S110_MB_CLFS	S111_MB_CLFS	S116_MB_CLFS	S110_MB_IHFS	S111_MB_IHFS	S116_MB_IHFS	S110_EV_CTL	S111_EV_CTL	S116_EV_CTL	S110_EV_CLFS	S111_EV_CLFS	S116_EV_CLFS	S110_EV_IHFS	S111_EV_IHFS	S116_EV_IHFS
hsa-miR-576-3p	0	0	1	1	0	1	2	2	0	0	1	1	0	0	1	1	2	0
hsa-miR-140-5p	16	43	38	19	41	36	23	48	33	59	36	63	87	38	163	77	35	94
hsa-miR-2682-5p	0	0	0	0	0	0	0	0	0	0	0	2	1	2	3	1	0	4
hsa-miR-1298-5p	0	0	0	0	0	0	1	0	0	0	0	0	0	0	0	0	0	0
hsa-miR-133a-3p	18170	24097	17698	18325	24671	22744	19565	33562	16497	27920	7512	14096	22334	15344	29792	24073	14651	21396
hsa-miR-487a-3p	0	4	3	10	11	3	6	11	7	8	5	2	6	5	3	16	2	3
hsa-miR-502-3p	51	47	60	53	47	64	61	84	61	84	15	71	64	50	92	60	56	74
hsa-miR-30d-5p	2408	3540	2842	2300	3128	3341	2775	4800	2635	3783	1154	2808	2587	2043	5344	3688	2360	3305
hsa-miR-5088-5p	0	0	0	0	0	0	0	0	1	0	0	0	0	0	0	0	0	0
hsa-miR-6827-3p	0	1	0	0	0	0	0	0	0	0	0	0	0	0	0	0	0	0
hsa-miR-665	6	16	13	11	14	10	16	23	9	60	16	26	27	46	48	43	59	37
hsa-miR-7108-5p	0	0	0	0	0	0	0	0	0	0	0	0	0	0	0	0	1	0
hsa-miR-1250-5p	0	0	0	0	0	0	0	0	0	3	0	1	3	1	1	0	0	0
hsa-miR-3064-5p	1	1	1	2	2	1	0	0	1	0	0	3	1	2	3	4	2	2
hsa-miR-34b-5p	0	0	1	0	0	0	0	0	2	0	0	0	0	0	0	0	0	0
hsa-miR-34c-5p	23	20	46	25	24	44	29	46	30	35	17	24	18	24	31	15	26	28
hsa-miR-381-3p	1599	5711	1857	5308	7359	3795	3577	9898	3012	6781	2360	2116	5420	3942	6726	7796	4402	3547
hsa-miR-4709-3p	0	0	0	0	0	0	0	0	1	0	0	0	0	0	0	0	0	0
hsa-miR-6786-3p	0	0	1	1	0	1	0	0	0	0	0	0	0	0	0	1	0	0
hsa-miR-6745	0	0	0	0	0	0	0	0	0	0	0	1	0	0	0	0	0	0
hsa-miR-373-3p	0	0	0	0	0	0	0	0	0	0	0	0	0	0	3	0	0	2
hsa-miR-4755-5p	0	0	0	0	1	0	0	0	0	0	0	0	0	0	0	0	0	0
hsa-miR-365b-5p	0	0	0	0	0	2	0	0	1	0	0	2	1	2	1	0	1	0
hsa-miR-3619-3p	0	0	0	0	0	0	0	0	0	0	0	0	1	0	0	0	0	0
hsa-miR-192-3p	0	0	0	0	0	0	0	0	0	0	0	1	0	0	1	0	0	0
hsa-miR-374b-3p	6	5	3	6	6	3	4	6	1	9	2	3	11	2	11	6	3	4
hsa-miR-3127-5p	0	0	0	0	0	1	0	1	0	0	1	0	0	0	0	1	1	2
hsa-miR-185-5p	119	126	207	148	160	221	192	200	136	276	105	212	325	180	487	192	198	358
hsa-miR-6874-3p	0	0	0	0	0	0	0	0	0	0	0	0	0	0	1	0	0	0
hsa-miR-17-5p	85	63	73	64	91	62	83	78	63	454	67	115	344	141	413	193	99	162
hsa-miR-873-5p	0	0	0	0	0	0	0	1	0	0	1	0	0	3	0	1	1	0
hsa-miR-517a-3p	0	0	0	0	0	0	1	0	0	0	0	0	0	0	0	0	0	1
hsa-miR-5698	0	0	1	0	0	0	0	1	0	0	0	2	0	0	1	1	0	0
hsa-miR-2114-5p	0	0	0	0	0	0	0	1	0	0	0	0	0	0	1	0	0	1
hsa-miR-92b-3p	17	11	20	18	26	26	24	18	17	57	41	111	31	120	115	56	76	52
hsa-miR-542-3p	318	584	635	820	799	987	632	939	627	617	83	250	431	156	548	284	124	332
hsa-miR-3680-5p	0	0	0	0	0	0	0	0	0	0	0	0	0	0	0	0	2	0
hsa-miR-6807-3p	0	0	0	0	0	0	0	0	0	0	0	0	0	0	0	0	0	1
hsa-miR-589-5p	3	12	4	7	6	6	5	3	4	7	7	9	6	7	11	6	7	11
hsa-miR-431-3p	1	11	2	4	12	4	6	12	5	5	1	8	5	3	0	3	8	4
hsa-miR-16-1-3p	0	1	0	0	0	0	0	1	0	1	0	0	1	0	0	0	1	0
hsa-miR-549a-3p	0	0	0	1	0	0	0	0	0	1	0	0	0	0	2	0	0	1
hsa-miR-6832-5p	0	0	0	0	0	0	0	0	0	0	0	0	0	0	1	0	0	0
hsa-miR-103a-2-5p	0	0	0	0	0	0	0	1	0	1	0	0	0	0	0	0	0	0
hsa-miR-6877-5p	0	0	0	0	0	0	0	1	0	0	0	0	0	0	0	0	0	0
hsa-miR-548o-3p	0	2	0	0	0	0	0	0	2	0	0	0	0	0	0	0	0	0
hsa-miR-517b-3p	0	0	0	0	0	0	1	0	0	0	0	0	0	0	0	0	0	1
hsa-miR-3187-3p	2	2	1	0	0	1	0	1	0	2	2	5	2	2	6	3	2	3
hsa-miR-5089-3p	0	0	0	0	0	0	0	0	0	0	0	0	0	1	0	0	0	0
hsa-miR-181a-2-3p	68	74	83	94	97	83	101	118	88	96	4	10	23	5	23	29	5	17
hsa-miR-4732-3p	0	0	0	0	0	0	0	0	0	0	0	0	0	1	0	0	0	0
hsa-miR-335-3p	10	14	6	8	5	8	5	9	4	4	3	10	1	6	9	4	3	5
hsa-miR-7702	0	0	0	0	0	0	0	0	0	0	0	1	0	0	0	0	0	0
hsa-miR-6740-5p	0	0	0	0	0	0	0	0	0	0	0	1	0	0	1	0	0	0
hsa-miR-377-5p	0	0	12	0	1	1	0	4	0	2	1	0	1	0	0	1	0	0
hsa-miR-27a-5p	15	24	25	19	27	17	18	32	11	1	0	0	2	1	2	0	1	3
hsa-miR-450a-2-3p	4	5	6	6	4	9	7	7	13	12	4	11	20	10	34	13	7	9
hsa-miR-541-5p	0	1	0	1	0	1	0	0	0	1	1	0	2	0	2	0	0	0
hsa-miR-6515-3p	0	0	0	0	0	0	0	0	1	0	0	0	0	0	0	0	0	0
hsa-miR-1276	1	0	0	1	0	0	0	0	0	0	0	2	0	0	1	1	0	2
hsa-miR-450a-5p	84	51	72	100	74	86	32	92	80	156	18	8	66	0	96	36	20	40
hsa-miR-2276-3p	0	0	0	0	0	1	0	0	2	1	0	1	0	0	1	0	0	0
hsa-miR-1290	0	0	0	1	0	0	0	0	0	0	0	0	1	0	1	0	1	1
hsa-miR-663a	0	0	0	0	0	0	0	0	0	1	0	0	0	0	0	0	0	1
hsa-miR-18a-5p	22	24	28	34	36	25	26	29	29	105	13	24	75	37	91	47	27	48
hsa-miR-3120-3p	0	0	0	0	0	0	0	0	0	0	0	0	0	1	1	0	0	1
hsa-miR-9-5p	6	6	6	12	18	12	3	15	18	9	0	3	6	0	6	9	3	9
hsa-miR-1306-5p	8	12	9	3	19	14	5	13	15	35	34	41	43	62	112	45	75	49
hsa-miR-3943	0	0	3	0	0	2	0	0	0	0	1	4	0	1	1	0	0	0
hsa-miR-138-1-3p	0	0	0	0	0	0	0	0	0	0	0	0	3	0	0	3	7	0
hsa-miR-489-3p	0	0	1	0	0	0	0	0	0	0	0	0	0	0	0	0	0	0
hsa-miR-23a-3p	3071	2769	4194	3848	3738	4834	3903	4645	3642	8350	3033	6541	8745	6306	14550	5597	6778	9296
hsa-miR-370-5p	0	2	0	0	1	0	0	2	1	1	2	0	2	1	3	3	3	1
hsa-miR-675-3p	89	50	77	67	61	90	74	68	59	221	46	155	275	114	316	133	167	244
hsa-miR-7-1-3p	4	1	2	2	1	3	0	3	1	2	0	2	2	1	2	2	1	0
hsa-miR-125a-5p	6267	8728	11831	6213	10984	10112	6614	13698	9362	9605	5094	9146	7647	6793	12927	6097	8600	8690
hsa-miR-2110	7	4	13	19	13	8	8	13	15	20	2	5	20	9	14	12	12	16
hsa-miR-337-5p	164	342	193	320	427	235	250	582	209	424	257	178	391	369	523	378	548	342
hsa-miR-4421	0	0	1	0	0	0	0	0	0	0	0	1	0	0	0	0	1	0
hsa-miR-3617-5p	2	0	0	0	1	0	1	1	0	0	0	0	0	0	2	2	0	0
hsa-miR-483-3p	106	11	21	90	8	18	20	104	17	45	13	59	80	24	751	37	38	61
hsa-miR-374a-5p	295	350	344	324	376	483	322	594	303	368	88	98	247	84	342	177	105	193
hsa-miR-6513-3p	0	0	0	0	0	0	0	0	0	2	1	1	0	0	1	2	1	4
hsa-miR-4659a-3p	1	0	0	1	0	1	0	1	0	1	0	0	0	0	0	0	0	0
hsa-miR-193a-5p	93	87	150	88	89	115	63	123	91	175	142	199	182	210	302	117	226	173
hsa-miR-146a-5p	0	32	35	22	41	37	6	51	7	5	64	28	9	97	32	3	116	43
hsa-miR-1289	2	0	0	0	0	0	2	0	0	0	0	0	0	0	0	0	0	0
hsa-miR-28-3p	218	256	319	200	290	280	220	398	264	588	142	427	465	311	685	357	297	587
hsa-miR-4640-5p	0	0	0	0	0	0	0	0	0	0	0	0	0	0	0	0	1	0
hsa-miR-3140-3p	0	0	0	0	0	0	0	0	0	0	0	0	0	1	1	1	0	0
hsa-miR-3611	2	0	0	0	2	0	3	2	1	1	0	0	1	0	1	1	0	1
hsa-miR-181b-2-3p	0	0	0	0	1	0	0	1	0	0	0	0	2	0	1	0	0	0
hsa-miR-2278	0	0	0	0	0	1	2	1	0	0	0	0	1	0	0	1	0	1
hsa-miR-425-3p	12	10	18	16	13	18	10	10	4	24	9	25	17	23	36	21	16	21
hsa-miR-10a-5p	854	1165	1106	846	1296	1042	962	1887	803	1562	670	1420	1114	1294	1458	741	1423	1094
hsa-miR-1179	0	3	5	2	1	3	3	0	4	3	2	4	2	2	2	1	0	3
hsa-miR-29b-2-5p	0	2	3	0	0	0	1	0	0	0	0	0	1	0	1	0	0	1
hsa-let-7a-3p	10	12	8	6	12	18	8	16	18	30	14	50	32	28	58	22	38	46
hsa-miR-380-5p	0	0	1	0	0	0	0	0	0	0	0	0	0	0	0	0	0	0
hsa-miR-10527-5p	1	0	3	0	0	2	0	3	1	3	1	2	2	7	4	2	3	3
hsa-miR-6759-3p	0	0	0	1	0	0	0	0	0	0	0	0	0	0	0	0	0	0
hsa-miR-493-3p	76	235	164	238	338	192	173	413	192	574	140	375	457	404	712	663	396	359
hsa-miR-4488	2	0	2	3	1	2	4	3	7	2	1	6	1	2	1	3	3	2
hsa-miR-19b-1-5p	1	4	1	3	0	0	0	0	0	4	0	0	0	0	3	0	0	0
hsa-miR-500a-5p	7	10	8	11	10	12	13	21	16	27	1	0	6	3	8	6	0	5
hsa-miR-744-5p	27	54	65	45	52	40	34	73	34	70	48	89	70	55	98	42	81	66
hsa-miR-99a-5p	252	240	296	172	196	371	209	345	272	237	83	273	166	136	251	139	136	185
hsa-miR-532-3p	75	86	65	99	108	72	76	157	71	183	23	65	138	42	164	116	52	104
hsa-miR-4743-5p	0	0	0	0	0	0	0	0	0	1	0	0	0	0	0	0	0	0
hsa-miR-196a-5p	1333	573	1844	1441	906	1628	1486	981	1697	3569	374	2729	2840	526	4118	3273	562	2274
hsa-miR-4723-3p	0	0	0	0	0	0	0	0	0	0	0	0	0	0	0	0	1	0
hsa-miR-4747-5p	0	1	1	0	0	0	0	0	0	0	0	0	0	0	1	0	0	2
hsa-miR-6516-5p	1	1	1	0	0	0	0	2	0	0	0	0	0	1	2	0	0	0
hsa-miR-26a-2-3p	6	3	5	0	8	3	1	8	5	4	1	2	1	1	4	0	1	3
hsa-miR-3146	0	0	0	0	0	1	0	1	0	0	1	1	0	0	0	2	0	0
hsa-miR-6809-5p	0	0	0	0	0	1	0	0	0	0	0	0	0	0	0	0	0	0
hsa-miR-3605-3p	18	10	12	4	8	6	4	18	5	14	6	26	16	18	22	15	19	14
hsa-miR-34a-3p	0	0	0	0	0	0	2	2	1	0	0	0	1	1	1	0	0	0
hsa-miR-4677-3p	1	2	0	3	3	3	2	2	1	0	0	0	1	1	0	0	0	0
hsa-miR-4667-3p	0	0	0	0	0	0	0	0	0	0	0	0	0	0	0	0	1	0
hsa-miR-1247-5p	0	0	2	0	0	1	1	1	0	1	0	3	1	0	1	0	4	2
hsa-miR-758-3p	7	7	9	9	13	13	6	12	3	13	0	4	1	7	8	6	6	8
hsa-miR-6858-5p	0	0	0	0	0	0	0	0	0	0	0	3	0	0	0	0	0	0
hsa-miR-3613-3p	1	0	0	0	0	0	0	0	0	0	4	0	2	0	3	0	2	1
hsa-miR-548a-5p	0	0	0	0	1	0	0	0	0	0	0	0	0	0	0	0	0	0
hsa-miR-548ar-3p	0	0	0	1	0	0	0	0	0	0	0	1	0	0	0	0	0	0
hsa-miR-4669	0	0	0	0	0	0	0	1	0	0	0	0	0	1	0	0	0	0
hsa-miR-4726-5p	0	0	0	0	0	0	0	0	0	1	0	0	0	0	0	0	0	1
hsa-miR-202-5p	0	0	0	0	0	0	0	0	0	0	0	0	1	0	0	0	0	0
hsa-miR-4638-5p	0	0	0	0	0	0	0	0	0	1	0	0	0	0	0	0	0	0
hsa-miR-497-5p	10	12	8	6	20	7	10	23	3	10	3	0	4	3	4	5	4	1
hsa-miR-378d	2	10	10	10	6	10	16	10	8	6	2	10	4	10	8	10	8	4
hsa-miR-6868-3p	0	0	0	0	0	0	0	0	0	0	0	0	1	0	0	1	0	0
hsa-miR-101-3p	1020	1270	1344	1082	1474	1684	1250	1858	1218	2326	880	952	2038	1422	3118	1556	1610	1888
hsa-miR-101-5p	0	1	0	0	0	0	0	0	0	0	0	0	0	0	0	0	0	0
hsa-miR-6511a-5p	0	0	0	0	0	0	0	0	0	0	0	0	4	0	0	0	0	0
hsa-miR-4668-5p	0	0	1	0	0	0	0	0	0	0	0	0	0	0	0	0	0	1
hsa-miR-4644	0	0	1	0	0	0	0	0	0	0	0	0	0	0	0	0	0	0
hsa-miR-1248	1	0	0	0	1	0	0	0	0	0	0	0	0	0	0	1	0	0
hsa-miR-301b-5p	0	0	0	0	0	0	1	0	1	1	0	0	1	0	1	0	0	0
hsa-miR-127-5p	3	22	10	11	17	13	13	27	17	8	0	1	11	1	5	9	6	9
hsa-miR-363-3p	0	0	0	1	0	1	0	0	0	0	0	0	0	2	0	0	0	0
hsa-miR-193b-3p	8	4	15	6	2	11	5	4	7	9	4	8	5	7	14	5	8	18
hsa-miR-6132	0	0	0	0	0	0	0	0	0	0	0	0	0	0	1	0	0	0
hsa-miR-3620-3p	0	0	0	0	0	0	0	0	0	1	0	0	0	0	0	0	0	1
hsa-miR-579-5p	0	0	0	0	0	0	0	1	0	2	0	0	0	1	0	1	0	1
hsa-miR-589-3p	0	0	1	1	2	0	0	1	0	0	0	0	1	2	0	0	0	2
hsa-miR-205-5p	0	1	1	0	0	1	0	1	0	23	6	11	11	26	5	6	51	15
hsa-miR-496	3	8	1	7	9	10	8	20	2	8	6	2	15	6	13	16	7	8
hsa-miR-320c	124	40	148	72	56	116	140	66	92	766	888	1400	630	980	1096	632	1138	460
hsa-miR-6515-5p	0	0	0	0	0	0	0	0	1	0	1	0	0	0	1	0	0	1
hsa-miR-3192-5p	0	0	0	1	0	0	0	0	1	0	0	0	0	0	2	1	0	0
hsa-miR-3154	0	0	2	0	1	0	0	0	0	1	1	0	0	0	0	0	0	0
hsa-miR-4722-5p	0	0	0	0	0	0	0	0	0	0	0	0	0	0	1	0	1	0
hsa-miR-627-5p	0	2	2	0	0	1	0	3	0	1	0	0	2	1	3	2	2	2
hsa-miR-424-3p	21	14	43	28	29	44	29	30	31	76	21	32	54	25	96	33	32	81
hsa-miR-6793-5p	0	0	0	0	0	0	0	0	0	0	0	0	0	0	0	0	2	0
hsa-miR-493-5p	152	261	181	326	364	277	252	558	224	502	150	380	407	401	660	549	304	362
hsa-miR-513a-3p	0	0	0	0	0	0	0	0	0	0	0	0	0	0	2	0	0	0
hsa-miR-4799-5p	0	0	0	0	0	1	0	0	0	0	0	0	0	0	0	0	0	0
hsa-miR-3074-5p	0	0	0	0	0	0	1	0	0	0	0	0	1	1	1	0	0	0
hsa-miR-95-5p	1	0	0	0	0	2	1	0	0	0	0	0	0	0	1	0	0	0
hsa-miR-210-5p	0	0	0	1	0	1	0	0	1	0	0	0	0	0	1	1	0	1
hsa-miR-629-5p	17	27	34	32	42	42	26	44	26	74	41	86	78	92	147	64	95	80
hsa-miR-5009-5p	0	0	0	0	0	0	0	0	1	0	0	0	0	0	0	0	0	0
hsa-miR-3173-5p	1	0	0	1	0	0	0	0	1	0	0	0	1	0	2	1	1	1
hsa-miR-24-3p	7440	7830	10830	10467	11184	12348	9458	12835	9162	19676	7174	13288	19862	13906	35783	14710	16732	20804
hsa-miR-3934-5p	0	0	0	0	0	0	0	0	0	0	0	0	0	0	1	0	0	1
hsa-miR-6780b-3p	0	0	0	0	0	0	0	0	0	0	0	0	0	0	0	1	0	0
hsa-miR-655-3p	10	52	16	38	66	28	25	65	21	77	21	17	67	52	84	55	36	30
hsa-miR-181d-5p	6	2	7	2	2	7	4	6	6	17	5	12	16	8	14	6	4	8
hsa-miR-223-3p	0	0	0	10	1	103	2	15	0	0	10	3	8	75	0	0	24	1
hsa-miR-142-5p	0	0	0	1	0	13	0	3	0	1	1	0	0	5	1	0	1	0
hsa-miR-2116-3p	0	0	1	0	0	0	0	0	0	0	0	0	1	1	1	0	1	1
hsa-miR-6803-3p	2	1	0	0	1	0	0	1	0	3	1	2	0	1	5	1	5	3
hsa-miR-664b-5p	0	1	2	2	0	1	0	4	3	5	0	1	3	1	2	1	1	2
hsa-miR-598-3p	67	66	77	78	56	90	75	82	63	189	34	166	186	121	304	125	128	212
hsa-miR-22-5p	25	30	30	24	38	38	28	43	28	37	18	26	27	19	36	13	15	28
hsa-miR-6511a-3p	0	0	0	4	4	16	8	0	12	28	4	28	28	8	48	32	4	16
hsa-miR-486-3p	40	42	34	26	22	44	16	36	28	12	0	14	8	8	12	8	4	2
hsa-miR-449a	1	2	0	2	3	3	0	5	2	2	2	1	0	2	2	3	3	2
hsa-miR-134-5p	185	433	491	365	669	410	331	815	434	499	512	897	406	701	925	459	996	780
hsa-miR-5001-5p	0	0	0	0	0	0	0	0	0	0	0	0	0	0	1	0	0	0
hsa-miR-7113-5p	0	0	0	0	0	0	1	0	0	0	0	0	0	0	0	0	0	1
hsa-miR-766-3p	0	0	1	1	0	1	0	1	2	4	2	11	2	11	6	0	4	4
hsa-miR-487b-3p	32	73	34	97	113	84	72	132	53	146	33	117	106	85	121	130	102	80
hsa-miR-6733-5p	0	0	0	0	1	0	0	0	0	0	0	1	1	0	0	0	0	0
hsa-miR-330-3p	0	0	2	0	1	0	1	2	1	2	0	1	1	0	4	1	3	7
hsa-miR-28-5p	5	6	7	11	7	6	10	6	6	9	1	4	10	1	3	5	0	2
hsa-miR-625-3p	19	14	32	21	32	23	26	42	21	39	51	58	54	88	113	46	138	86
hsa-miR-616-5p	0	0	0	0	0	0	0	0	0	0	0	0	0	1	1	0	0	0
hsa-miR-323a-3p	17	28	42	26	42	45	34	54	33	95	52	131	81	121	149	97	98	93
hsa-miR-138-5p	41	22	60	25	54	88	49	45	68	50	47	72	40	69	136	38	82	121
hsa-miR-4448	0	0	0	0	0	1	0	0	0	0	0	0	0	0	0	0	0	0
hsa-miR-92b-5p	0	9	4	3	6	0	0	14	4	0	0	1	0	0	0	0	0	0
hsa-miR-3117-3p	0	0	0	0	1	2	1	2	3	3	4	5	2	5	7	0	10	9
hsa-miR-3065-3p	2	3	2	0	1	8	3	2	1	8	0	0	2	1	4	0	0	2
hsa-miR-6769b-3p	0	1	0	0	1	0	0	0	0	0	0	0	0	0	0	0	0	0
hsa-miR-10a-3p	0	0	3	2	0	0	0	3	0	5	0	0	0	0	276	0	0	0
hsa-miR-6505-5p	0	1	1	0	1	0	0	0	1	0	0	0	0	0	3	2	0	0
hsa-miR-365a-5p	0	2	2	0	0	0	1	0	2	0	0	0	0	0	1	0	0	0
hsa-miR-1-3p	48223	105908	52714	55320	99559	71302	56523	154407	56904	54982	7572	21072	36178	16410	49378	51557	12860	24648
hsa-miR-129-5p	2	0	6	6	6	0	2	0	4	10	10	22	14	14	40	8	6	14
hsa-miR-380-3p	1	4	2	0	4	2	1	9	3	8	1	3	8	2	6	3	7	7
hsa-miR-539-3p	8	19	12	15	23	18	19	37	14	42	13	16	22	22	22	24	28	23
hsa-miR-548n	0	0	0	0	0	0	0	1	1	0	0	1	0	0	0	0	2	0
hsa-miR-3149	0	0	0	0	0	2	0	0	0	0	0	1	0	0	0	0	0	1
hsa-miR-9903	0	1	3	0	2	5	0	1	9	1	0	1	0	0	3	2	0	4
hsa-let-7b-3p	0	0	0	0	0	0	0	0	0	0	0	0	95	0	0	0	0	0
hsa-miR-6878-5p	0	0	0	0	0	0	0	0	1	0	0	0	0	0	0	0	0	0
hsa-miR-146b-3p	10	37	40	8	32	24	6	51	27	10	9	30	5	12	29	4	21	27
hsa-miR-6805-5p	0	0	0	0	1	0	0	0	0	0	0	0	0	0	0	0	0	0
hsa-miR-3942-5p	0	0	0	0	0	0	0	0	0	0	0	1	0	0	0	0	0	0
hsa-miR-182-5p	40	9	16	16	9	10	24	14	13	81	9	20	78	18	45	77	22	25
hsa-miR-885-5p	0	0	1	0	1	0	0	0	0	0	0	0	0	0	0	1	0	0
hsa-let-7e-3p	5	8	4	10	0	11	5	4	2	4	6	10	5	1	18	3	5	9
hsa-miR-3124-5p	0	0	0	1	0	0	0	1	1	0	0	0	1	0	2	0	0	2
hsa-miR-659-5p	0	0	0	0	1	0	1	1	0	1	0	0	0	1	0	2	0	0
hsa-miR-3180-3p	3	0	0	0	0	0	3	0	0	3	0	0	0	3	3	0	3	0
hsa-miR-4750-5p	0	0	0	0	0	0	0	1	0	0	0	0	0	0	0	0	0	0
hsa-miR-3143	0	1	0	0	0	0	0	0	0	0	0	1	0	0	0	0	0	1
hsa-miR-5688	0	0	0	0	0	1	0	0	0	0	0	0	0	0	0	0	0	0
hsa-miR-504-5p	8	9	10	2	5	8	4	8	10	17	1	4	3	0	6	11	1	3
hsa-miR-191-3p	0	0	2	2	0	1	0	2	0	2	1	5	0	2	5	2	3	2
hsa-let-7g-3p	0	1	2	1	1	0	2	1	0	1	0	0	0	1	2	0	1	0
hsa-miR-1288-3p	0	0	1	0	0	0	0	0	0	0	0	0	0	0	0	0	0	0
hsa-miR-3679-5p	0	1	1	1	1	1	0	2	1	5	3	7	7	8	5	4	9	13
hsa-miR-411-3p	0	0	0	0	0	0	2	0	0	0	0	0	0	0	0	0	0	0
hsa-miR-3928-3p	1	2	0	0	3	9	3	3	4	7	2	1	7	4	14	4	6	7
hsa-miR-769-5p	41	43	49	42	51	63	50	70	48	82	9	29	53	31	63	50	41	41
hsa-miR-7111-3p	0	0	0	0	0	0	0	0	0	0	0	0	0	0	1	0	0	0
hsa-miR-20a-3p	0	0	0	0	0	0	0	1	0	1	0	0	0	0	0	0	0	0
hsa-miR-19a-3p	38	35	48	39	57	55	41	65	35	72	30	22	71	50	90	35	40	37
hsa-miR-514a-3p	0	0	0	0	0	3	0	0	0	0	0	0	3	0	3	0	0	6
hsa-miR-381-5p	0	0	0	0	0	0	0	0	0	0	0	0	1	0	0	0	0	0
hsa-miR-6787-3p	0	0	0	0	0	0	0	0	0	0	0	2	0	0	0	0	0	0
hsa-miR-6741-3p	0	2	0	0	0	0	0	0	0	0	0	0	0	0	0	1	0	0
hsa-miR-4714-3p	0	0	1	0	0	0	0	0	0	0	0	1	0	0	0	0	0	0
hsa-miR-4672	0	0	0	0	0	1	0	0	0	0	0	0	0	2	0	0	0	0
hsa-miR-128-1-5p	0	0	0	1	0	0	1	0	0	0	0	0	0	0	1	0	0	0
hsa-miR-544b	0	1	0	0	1	0	0	0	0	0	0	0	0	0	0	0	0	0
hsa-miR-7704	28	12	47	23	13	21	49	16	42	95	74	161	139	70	88	63	70	108
hsa-miR-664b-3p	0	0	3	1	1	1	2	1	0	5	0	2	5	0	4	4	2	0
hsa-miR-15b-3p	12	11	5	7	6	1	7	10	4	27	14	18	11	18	36	17	21	24
hsa-miR-32-5p	34	37	45	49	49	70	63	63	31	113	32	37	90	43	110	68	53	60
hsa-miR-3925-5p	1	0	3	1	0	1	2	0	2	0	4	16	10	12	24	4	9	7
hsa-miR-1301-3p	6	15	12	7	20	4	6	26	12	39	5	16	22	10	21	15	16	17
hsa-miR-132-5p	18	35	27	6	45	13	7	33	20	13	3	2	2	3	7	2	2	1
hsa-miR-181b-5p	251	196	250	222	260	437	357	389	333	1192	240	622	874	552	1260	812	484	604
hsa-miR-196b-5p	22	15	41	24	25	37	29	28	27	43	10	58	32	14	48	40	16	39
hsa-miR-3677-5p	0	0	0	0	0	0	0	0	1	0	0	0	0	0	0	0	0	0
hsa-miR-3938	0	0	0	0	0	0	0	0	0	0	0	2	0	0	0	0	0	0
hsa-miR-219b-5p	0	0	0	1	0	0	1	1	0	2	0	1	1	0	2	0	2	0
hsa-miR-668-3p	2	1	3	1	1	2	0	1	0	3	1	7	2	2	2	4	3	2
hsa-miR-370-3p	156	281	259	369	383	266	271	524	308	570	178	427	434	390	725	910	479	406
hsa-miR-6509-5p	0	1	0	0	0	0	0	0	0	0	0	0	0	1	0	1	0	0
hsa-miR-938	0	1	0	0	0	0	0	0	0	2	0	0	0	0	0	0	0	0
hsa-miR-574-3p	281	325	434	213	362	297	242	486	291	738	904	1459	859	1554	1964	561	1968	1203
hsa-miR-6716-3p	1	0	5	1	3	2	1	1	3	5	1	4	10	4	6	1	5	6
hsa-miR-342-3p	640	660	868	639	754	869	612	969	695	2340	1329	3268	2322	3008	4669	1986	3235	2802
hsa-miR-23a-5p	0	1	1	2	1	0	0	0	1	0	0	1	0	1	1	2	1	0
hsa-miR-329-5p	2	2	0	0	0	2	0	8	0	0	2	0	2	0	2	2	0	0
hsa-miR-372-3p	0	0	0	0	0	0	0	0	0	0	0	0	0	0	1	0	0	0
hsa-miR-584-5p	2	1	2	5	2	10	1	3	6	10	2	22	15	8	53	9	5	25
hsa-miR-409-5p	23	22	30	26	47	37	21	52	20	48	8	17	40	9	35	32	14	25
hsa-miR-508-5p	0	0	0	0	0	0	0	0	0	0	0	1	0	0	0	0	0	0
hsa-miR-147b-3p	0	0	0	1	1	1	1	0	0	0	1	0	1	1	0	0	0	1
hsa-miR-3909	1	1	0	0	0	0	0	0	0	0	0	0	0	1	1	1	2	1
hsa-miR-4326	0	0	4	0	3	2	2	0	2	3	2	3	2	5	4	0	15	6
hsa-miR-30c-5p	1780	1604	1688	1736	1420	1824	1542	2016	1456	6362	1350	2604	5908	2840	7747	3368	3084	5068
hsa-miR-4504	0	0	0	0	0	0	0	1	0	0	0	0	0	0	0	0	0	1
hsa-miR-6850-5p	0	0	0	0	0	0	0	0	0	0	0	0	0	0	1	0	0	0
hsa-let-7b-5p	25561	26192	25901	21011	27621	22078	18474	36729	20429	68841	22698	54478	55271	29501	70940	50634	31524	35376
hsa-miR-542-5p	27	27	49	41	35	61	35	41	43	73	22	32	75	47	134	39	88	86
hsa-miR-6751-5p	0	0	0	0	0	0	0	0	0	0	0	0	1	0	0	0	0	0
hsa-miR-455-5p	41	56	119	60	69	137	81	89	98	149	56	112	142	93	315	92	98	143
hsa-miR-19b-3p	262	314	324	294	374	396	288	478	212	594	232	220	592	310	540	274	360	394
hsa-miR-6807-5p	0	0	1	0	0	0	0	0	0	0	0	1	0	0	0	0	1	0
hsa-miR-195-3p	0	0	1	0	0	3	2	1	0	0	2	0	0	2	4	3	1	0
hsa-miR-675-5p	11	28	33	14	23	11	32	40	28	65	19	8	6	42	74	49	48	9
hsa-miR-199a-5p	428	870	914	302	1230	622	382	1184	634	764	644	410	496	644	1044	242	878	736
hsa-miR-6735-5p	0	0	1	0	0	0	0	0	0	1	0	0	0	1	1	0	0	0
hsa-miR-30a-5p	5775	4932	6239	6840	4991	7623	6546	7885	5008	14473	2556	4906	10920	3973	14982	7603	4923	8920
hsa-miR-3682-3p	0	0	0	0	0	0	0	0	0	0	0	0	0	0	0	0	1	0
hsa-miR-3189-3p	0	0	0	0	0	0	0	0	0	0	0	0	1	0	0	0	0	0
hsa-miR-6844	0	1	1	2	0	0	0	1	0	0	0	1	0	1	1	2	2	0
hsa-miR-4469	0	0	0	0	0	0	0	0	0	0	0	0	0	0	0	0	0	1
hsa-miR-6804-3p	0	0	0	0	0	0	0	0	0	0	0	1	0	0	0	0	0	0
hsa-miR-624-5p	2	1	2	2	1	1	2	1	1	0	0	0	0	0	1	0	0	3
hsa-miR-193b-5p	3	10	14	8	10	16	10	17	9	15	18	22	18	17	55	9	31	22
hsa-miR-7155-3p	0	0	0	0	0	0	0	0	0	0	0	0	1	0	0	0	0	0
hsa-miR-136-3p	28	46	36	51	63	54	42	87	35	130	37	114	88	82	110	106	107	98
hsa-miR-1295a	0	1	0	0	0	0	0	2	0	1	0	2	1	1	0	0	1	0
hsa-miR-3605-5p	0	0	0	0	1	0	0	0	0	0	2	0	0	1	0	0	0	1
hsa-miR-1268b	1	0	0	0	0	0	0	0	0	0	0	0	0	0	0	0	0	0
hsa-miR-376b-5p	0	0	0	0	0	0	0	0	0	0	0	0	0	0	0	0	0	1
hsa-miR-6800-5p	0	0	0	0	0	0	0	0	0	0	0	0	0	0	0	0	1	0
hsa-miR-339-3p	13	13	20	13	9	18	10	22	15	28	3	17	13	14	29	8	23	32
hsa-miR-653-3p	1	0	0	0	0	0	0	0	0	0	0	0	1	0	0	0	0	0
hsa-miR-6871-3p	0	0	0	0	0	0	0	0	0	1	0	0	0	0	0	0	0	0
hsa-miR-1246	1	0	0	0	0	0	0	0	0	0	0	0	0	0	2	0	0	0
hsa-miR-299-5p	64	153	69	124	173	103	108	232	97	146	11	13	81	17	52	117	8	42
hsa-miR-215-3p	0	0	0	0	0	0	0	0	0	0	0	1	0	0	0	0	0	0
hsa-miR-576-5p	13	7	18	9	13	19	12	28	9	36	19	65	42	43	89	34	48	36
hsa-miR-30b-3p	1	1	0	0	0	0	0	1	0	2	0	0	0	3	0	0	0	0
hsa-miR-4687-3p	0	0	0	0	0	0	0	0	0	1	0	0	0	1	0	0	0	0
hsa-miR-3150a-5p	0	0	0	0	1	0	0	0	1	0	0	0	0	0	1	0	0	0
hsa-miR-6791-3p	0	0	0	0	0	0	1	0	1	0	0	1	0	0	1	0	0	0
hsa-miR-582-5p	0	3	3	0	2	1	1	6	2	0	2	1	0	1	0	0	0	1
hsa-miR-615-3p	26	20	54	27	24	38	25	48	31	50	25	69	58	35	93	35	65	56
hsa-miR-1185-2-3p	3	1	3	1	1	0	1	6	5	2	1	4	0	1	0	0	2	0
hsa-miR-543	8	26	12	48	49	29	24	60	21	54	19	48	46	33	61	44	31	27
hsa-miR-766-5p	0	0	0	0	0	0	0	0	0	0	1	1	0	0	1	0	1	0
hsa-miR-5581-3p	0	0	0	0	0	0	0	0	0	1	0	0	0	1	0	0	1	0
hsa-miR-516a-5p	0	0	0	0	0	0	0	0	2	2	0	0	0	0	0	0	0	2
hsa-miR-151b	2	4	4	2	2	2	2	0	0	16	6	4	6	5	15	8	2	12
hsa-miR-10b-3p	9	40	29	13	37	21	12	55	24	31	41	69	32	84	87	23	98	61
hsa-miR-29b-3p	1268	876	1883	1350	1164	1966	1150	1604	1367	2722	524	2002	2230	457	2324	1224	755	2384
hsa-miR-454-5p	0	0	2	2	3	4	1	2	4	7	3	11	11	9	18	5	4	9
hsa-miR-6513-5p	0	1	1	0	0	0	0	2	0	0	0	0	0	0	0	0	0	0
hsa-miR-548ay-3p	0	1	1	0	0	2	1	0	1	1	0	1	0	0	1	0	1	0
hsa-miR-200c-3p	0	2	1	3	4	4	2	6	1	5	0	1	1	0	5	6	2	1
hsa-miR-5579-3p	0	0	0	0	0	0	0	0	0	0	0	0	1	0	0	0	0	0
hsa-miR-96-5p	8	1	3	10	1	3	4	2	6	6	0	0	2	1	0	3	0	0
hsa-miR-431-5p	81	467	192	215	383	224	232	902	206	362	110	293	205	191	363	450	168	148
hsa-miR-887-3p	24	20	37	13	14	30	21	17	17	42	15	15	38	23	50	43	18	25
hsa-miR-618	0	0	0	0	1	1	0	1	0	0	0	0	0	0	1	0	0	0
hsa-miR-6516-3p	1	1	0	0	0	0	2	0	0	1	0	0	0	0	0	0	0	1
hsa-miR-200b-3p	2	1	1	1	1	1	0	0	0	3	0	0	1	0	1	0	0	0
hsa-miR-1228-3p	0	0	0	0	1	0	0	0	1	0	0	3	0	0	5	1	0	3
hsa-miR-1305	1	0	0	0	3	0	0	0	0	1	2	0	1	2	1	1	3	1
hsa-miR-92a-3p	2188	2448	3148	2800	2775	3574	2788	4181	2694	8546	3546	8818	7012	8066	12640	5200	8678	7166
hsa-miR-337-3p	14	15	13	21	24	13	12	32	8	49	14	22	26	30	39	43	42	25
hsa-miR-6852-5p	0	1	0	0	0	0	0	0	1	0	0	0	0	0	0	1	0	0
hsa-miR-4763-3p	0	0	0	0	0	0	0	0	0	0	1	0	0	0	0	0	0	1
hsa-miR-937-3p	0	0	0	0	0	0	0	0	0	1	0	0	0	0	1	1	1	1
hsa-miR-491-5p	12	22	19	15	27	30	13	28	21	22	3	24	21	10	22	6	7	24
hsa-miR-4685-3p	0	0	0	1	0	0	0	0	0	0	0	0	0	0	0	0	1	1
hsa-miR-432-3p	0	0	0	0	0	0	0	1	1	0	0	0	0	1	0	1	0	0
hsa-miR-3925-3p	0	1	3	0	0	2	0	2	4	0	0	0	0	2	7	2	3	3
hsa-miR-4286	1	0	0	0	0	1	0	2	0	3	1	1	1	2	1	1	0	2
hsa-miR-17-3p	6	6	3	1	7	2	5	12	5	3	0	0	1	0	3	2	1	4
hsa-miR-627-3p	0	1	0	0	0	0	0	0	0	0	0	0	0	0	0	0	0	0
hsa-miR-660-5p	585	727	709	774	857	919	873	1138	703	1572	336	942	1216	822	1756	961	776	1368
hsa-miR-4449	0	0	0	0	0	0	0	0	0	0	1	1	0	0	1	0	0	2
hsa-miR-3180	2	0	0	0	0	0	2	0	0	2	0	0	0	2	2	0	2	0
hsa-miR-421	43	52	82	77	65	84	63	77	72	187	51	130	177	106	278	136	105	203
hsa-miR-3200-3p	1	3	4	2	5	4	6	0	0	13	2	3	9	1	11	6	2	5
hsa-miR-151a-5p	42	54	42	53	52	33	40	59	43	123	25	34	77	25	97	62	15	50
hsa-miR-641	1	2	1	0	1	6	3	2	1	1	1	2	3	2	1	0	2	3
hsa-miR-29a-5p	2	2	1	0	1	2	0	0	0	4	0	1	2	0	4	1	1	3
hsa-miR-4804-3p	0	0	0	0	0	0	0	0	1	0	0	0	0	0	0	0	0	0
hsa-miR-1285-3p	0	0	0	0	0	0	0	0	1	1	0	1	0	0	0	0	0	0
hsa-miR-1193	0	1	0	0	0	0	0	1	0	1	0	0	0	0	0	0	0	0
hsa-miR-12136	2	0	1	2	1	5	0	1	2	1	0	0	3	0	2	3	0	0
hsa-miR-151a-3p	419	694	626	478	709	650	537	931	598	1301	659	1527	1233	1010	2210	894	1255	1377
hsa-miR-30a-3p	212	218	247	286	233	320	218	316	235	944	242	758	812	578	1332	675	533	760
hsa-miR-200c-5p	0	0	0	0	0	0	0	0	1	0	0	0	1	0	0	0	0	0
hsa-miR-4788	0	0	0	0	0	0	0	0	0	0	0	0	0	0	0	0	0	1
hsa-miR-26b-3p	1	0	1	0	0	0	0	2	0	1	0	1	0	0	0	0	0	3
hsa-miR-590-5p	2	0	1	3	2	1	5	3	1	9	2	2	4	4	8	2	1	6
hsa-miR-1468-5p	1	0	0	2	1	2	1	0	0	3	4	2	4	4	4	2	3	1
hsa-miR-6733-3p	0	0	0	0	0	0	0	0	0	0	0	0	0	0	0	1	0	0
hsa-miR-4796-3p	0	1	0	0	0	0	0	0	1	0	0	0	0	0	0	0	0	0
hsa-miR-3657	0	0	0	0	0	0	0	0	0	0	0	0	1	0	0	0	0	0
hsa-miR-582-3p	0	1	8	1	4	3	2	4	7	5	1	9	5	4	19	5	2	7
hsa-miR-148a-3p	188	656	819	128	859	488	211	1221	574	466	1596	2092	350	1848	1867	385	2521	1213
hsa-miR-605-3p	0	1	0	0	0	0	0	0	0	0	0	0	0	0	0	0	0	1
hsa-miR-20b-5p	0	0	0	1	0	2	0	0	0	0	0	0	0	6	0	0	3	1
hsa-miR-4725-3p	0	1	1	0	0	0	1	0	2	6	0	3	2	0	5	0	2	3
hsa-miR-5699-5p	0	3	0	1	2	1	0	1	1	0	0	0	0	0	0	1	1	4
hsa-miR-3151-5p	0	0	0	0	0	0	0	1	0	0	0	0	0	0	0	0	0	0
hsa-miR-106b-3p	41	45	49	58	66	52	46	85	39	112	34	107	69	63	109	54	40	78
hsa-miR-412-5p	10	27	1	30	33	0	11	39	1	15	5	0	16	6	1	29	8	1
hsa-miR-433-5p	1	0	0	0	0	0	0	0	0	1	0	0	0	0	1	0	0	0
hsa-miR-570-3p	1	0	1	0	2	0	0	3	0	3	1	0	1	0	0	0	3	3
hsa-miR-503-3p	3	16	20	8	10	8	5	8	9	12	4	10	5	8	13	3	10	10
hsa-miR-4762-3p	0	0	1	0	0	0	0	0	0	1	0	0	0	0	0	0	0	0
hsa-miR-1307-3p	100	74	120	83	91	124	78	124	111	138	21	72	80	43	131	116	36	61
hsa-miR-6736-3p	0	0	0	0	0	0	0	0	0	0	0	0	0	0	1	0	0	0
hsa-miR-942-5p	4	0	0	2	3	0	1	5	0	3	1	5	8	3	5	3	5	0
hsa-miR-92a-1-5p	1	0	0	2	0	0	0	0	1	0	0	0	0	0	0	0	0	0
hsa-miR-376a-3p	396	1256	660	1076	1382	878	692	2030	718	1512	860	968	1418	1516	1524	1084	1704	1454
hsa-miR-129-2-3p	0	0	0	0	0	0	0	0	0	0	0	0	0	1	0	0	1	0
hsa-miR-6739-3p	0	0	0	1	0	0	0	0	0	0	0	0	0	0	0	0	1	0
hsa-miR-3065-5p	10	4	34	26	6	40	17	12	35	44	8	28	62	19	82	26	25	60
hsa-miR-4779	0	0	0	0	0	0	0	1	0	0	0	0	0	0	0	0	0	0
hsa-miR-581	0	0	0	0	0	1	0	0	0	0	0	0	0	0	0	0	0	0
hsa-miR-3126-3p	0	0	0	0	0	0	2	1	0	0	0	1	3	1	3	1	1	3
hsa-miR-5001-3p	0	0	0	0	0	0	0	0	0	0	0	0	1	0	0	1	2	0
hsa-miR-125b-2-3p	2	7	3	2	1	4	4	8	0	5	0	5	2	1	5	0	0	3
hsa-miR-3145-3p	0	0	0	2	0	1	0	0	0	1	0	1	0	0	1	2	0	1
hsa-miR-7109-3p	0	0	0	0	0	0	0	0	0	0	0	0	0	0	0	0	0	1
hsa-miR-6748-5p	0	0	0	0	0	0	0	0	0	0	0	1	0	0	0	0	0	0
hsa-miR-323b-3p	14	19	21	16	11	18	11	14	14	57	13	58	46	27	93	39	30	72
hsa-miR-1273c	0	0	0	0	0	1	0	1	0	0	0	0	0	0	0	0	1	1
hsa-miR-2682-3p	0	0	0	0	0	0	0	0	0	0	0	0	0	0	0	1	0	0
hsa-miR-31-3p	3	1	2	1	0	1	1	3	0	0	1	0	2	2	3	1	3	4
hsa-miR-98-5p	232	277	285	287	354	332	215	370	248	273	24	87	182	47	181	145	36	109
hsa-miR-5690	2	1	2	1	2	1	0	0	0	0	0	0	0	0	0	0	0	0
hsa-miR-6827-5p	0	0	0	0	0	0	0	0	1	0	0	0	0	0	0	0	0	0
hsa-miR-891a-5p	0	0	1	0	0	1	0	0	0	0	0	0	0	0	0	0	0	1
hsa-miR-29a-3p	2608	1679	2723	2100	2189	3197	2471	3210	2496	3654	2060	3191	3891	2624	5001	1747	4037	4850
hsa-miR-194-3p	0	1	0	0	1	1	0	1	1	1	0	0	0	0	0	0	0	0
hsa-miR-362-5p	59	73	74	74	105	132	94	159	58	49	2	7	20	3	19	17	1	7
hsa-miR-1286	0	0	1	0	0	0	0	0	0	0	0	0	0	0	0	1	0	1
hsa-miR-4640-3p	0	0	0	0	0	0	0	0	0	1	1	0	1	0	0	3	0	0
hsa-miR-549a-5p	1	0	2	0	0	1	0	0	1	0	0	3	2	0	3	0	0	4
hsa-miR-106b-5p	22	27	21	17	30	23	20	11	22	101	15	7	74	8	64	10	18	29
hsa-miR-505-3p	12	8	10	14	14	7	10	17	9	27	10	12	24	15	37	20	16	38
hsa-miR-518b	0	0	1	0	0	0	0	0	0	0	0	0	0	0	0	0	0	0
hsa-miR-6780a-5p	0	0	0	0	0	0	0	0	0	1	0	0	0	1	1	0	0	1
hsa-miR-379-5p	480	947	770	967	1241	769	737	1731	734	1011	216	406	510	216	586	785	271	370
hsa-miR-15a-5p	82	195	154	86	250	204	114	362	124	61	61	32	58	77	58	24	67	45
hsa-miR-3126-5p	0	0	0	0	0	0	0	0	0	0	0	0	1	0	0	2	1	0
hsa-miR-484	31	21	45	35	24	43	36	23	22	97	35	77	87	100	126	64	96	93
hsa-miR-382-3p	4	3	13	7	7	14	7	6	10	13	8	28	9	15	24	7	24	12
hsa-miR-26b-5p	3319	4905	4211	3110	4968	3991	3429	6542	3532	6183	1516	2373	4855	1980	6026	3940	2175	3606
hsa-miR-573	0	0	0	0	0	0	0	0	1	0	0	0	0	0	0	0	0	0
hsa-miR-6777-5p	0	0	0	0	0	0	0	1	0	0	0	0	0	0	0	1	0	0
hsa-miR-1236-3p	1	0	0	0	0	0	0	0	0	1	0	0	0	0	0	0	0	0
hsa-miR-6812-3p	0	0	0	0	0	0	0	0	0	0	0	0	0	0	0	0	1	0
hsa-let-7g-5p	1489	1909	1837	1580	2203	1854	1477	2640	1564	3518	1302	1651	3232	1792	4264	2015	1895	2378
hsa-miR-660-3p	0	1	1	0	0	0	0	0	0	1	0	0	0	0	0	0	0	0
hsa-miR-432-5p	438	993	652	1079	1486	741	697	1813	757	2149	974	2415	1732	1758	2722	2775	1842	1246
hsa-miR-204-3p	1	2	0	0	0	0	0	2	0	4	3	1	1	1	1	1	1	3
hsa-miR-765	0	0	0	0	0	0	0	0	0	0	0	0	0	0	1	0	0	0
hsa-miR-6724-5p	0	0	0	4	16	16	8	8	20	0	0	0	0	0	0	0	0	0
hsa-miR-628-3p	9	3	7	8	4	2	1	12	4	24	9	30	19	23	59	22	22	26
hsa-miR-124-3p	0	0	0	0	0	0	0	0	0	0	0	0	0	0	3	0	0	0
hsa-miR-3923	0	0	0	0	0	0	0	0	0	0	0	0	0	0	0	0	0	1
hsa-miR-4422	0	0	0	0	0	0	0	1	0	0	0	0	0	0	0	0	0	0
hsa-miR-532-5p	732	919	766	906	1115	1007	966	1271	772	1757	448	1491	1378	1110	2419	1263	1095	1818
hsa-miR-6886-5p	1	0	0	0	0	1	0	0	0	0	0	0	0	0	0	0	0	0
hsa-miR-296-5p	8	5	9	7	8	7	13	18	8	8	5	5	5	3	11	6	6	5
hsa-miR-378a-5p	33	54	35	41	45	57	51	81	41	29	7	10	24	9	17	21	6	20
hsa-miR-34b-3p	2	1	1	4	2	3	1	1	1	5	6	4	4	6	11	3	8	7
hsa-miR-4676-5p	0	0	0	1	0	0	0	0	0	0	0	0	0	0	0	0	0	0
hsa-miR-320d	82	26	98	38	34	82	80	54	68	458	522	884	358	584	606	366	652	266
hsa-miR-20a-5p	390	280	339	384	322	473	411	377	243	994	169	260	883	349	1006	402	304	522
hsa-miR-494-5p	0	0	0	0	0	0	0	0	1	0	0	0	0	0	1	0	1	0
hsa-miR-5586-5p	0	0	0	0	1	0	0	0	0	0	0	0	0	0	0	0	0	0
hsa-miR-106a-5p	5	0	10	0	0	0	0	3	0	14	0	7	0	1	20	0	1	0
hsa-miR-95-3p	177	422	279	288	325	385	234	525	356	447	116	393	395	218	1030	461	176	463
hsa-miR-188-3p	0	1	1	1	1	1	2	0	4	0	0	0	1	0	2	0	0	1
hsa-miR-21-3p	14	23	20	11	15	20	12	21	18	21	4	17	19	16	34	17	17	22
hsa-miR-6859-5p	0	4	0	0	0	0	0	0	0	0	0	0	0	0	0	4	4	0
hsa-miR-4688	1	0	0	0	0	1	0	0	0	0	0	0	0	0	0	0	0	0
hsa-miR-222-3p	228	99	289	194	175	306	220	239	222	452	206	419	338	235	627	235	288	323
hsa-miR-2355-3p	0	2	2	0	0	1	0	1	2	2	0	0	1	0	1	0	0	0
hsa-miR-3176	0	0	0	0	0	0	0	0	0	0	0	0	1	0	0	0	0	0
hsa-miR-148b-3p	406	362	566	334	580	589	468	774	492	910	393	492	850	490	1262	547	598	723
hsa-miR-590-3p	35	57	44	46	54	50	46	82	25	37	9	16	26	13	35	23	12	12
hsa-miR-548u	0	0	0	0	1	0	0	0	0	0	0	0	0	0	0	0	0	0
hsa-miR-100-5p	1945	1121	2311	1878	1540	3301	2226	2026	2155	3665	827	4480	2329	2017	4664	1924	1933	3065
hsa-miR-4796-5p	0	0	0	0	0	0	0	0	0	0	0	0	1	0	0	0	1	0
hsa-miR-6837-3p	0	0	1	0	0	1	0	0	0	0	0	0	0	0	0	0	0	0
hsa-miR-4682	0	0	0	0	0	0	0	0	0	0	0	0	0	0	0	0	1	0
hsa-miR-1180-3p	12	9	12	8	14	16	14	15	12	31	14	27	19	20	32	17	15	12
hsa-miR-3661	0	0	0	0	0	0	0	1	0	0	0	0	0	0	1	0	0	0
hsa-miR-320a-3p	432	377	615	331	350	517	415	591	402	957	664	1312	934	1296	1734	806	1424	878
hsa-miR-4791	0	0	0	0	0	0	0	2	0	0	0	0	0	0	0	0	0	0
hsa-miR-4638-3p	0	0	0	1	0	0	0	0	0	0	0	0	0	0	0	0	0	0
hsa-miR-548at-5p	0	0	0	0	1	1	0	1	1	0	0	0	0	0	0	0	0	0
hsa-miR-664a-3p	13	10	5	4	10	12	8	11	8	15	6	11	13	5	25	12	5	5
hsa-miR-214-5p	9	12	24	4	25	16	9	30	19	10	13	10	8	15	14	2	11	9
hsa-miR-143-5p	1	0	6	3	3	0	0	4	0	2	1	0	1	2	4	0	0	1
hsa-miR-6808-3p	0	0	0	0	0	0	0	0	0	0	0	1	0	0	0	0	0	0
hsa-miR-6500-3p	0	1	0	1	0	0	0	0	1	3	0	1	1	0	0	0	0	1
hsa-miR-1296-5p	17	11	22	17	17	27	12	27	27	13	23	35	28	31	54	23	49	39
hsa-miR-383-5p	0	0	0	0	0	0	0	0	0	0	0	0	0	0	0	0	1	2
hsa-miR-511-5p	0	0	0	0	0	0	1	0	0	0	0	0	0	0	1	1	0	0
hsa-miR-6892-5p	0	0	0	0	0	0	1	0	0	0	0	0	0	2	2	1	1	0
hsa-miR-34c-3p	0	3	4	0	5	4	2	6	3	7	4	10	4	2	13	1	7	6
hsa-miR-503-5p	579	395	909	815	740	1228	766	638	764	2464	577	1456	2096	1321	3955	1334	1371	2448
hsa-miR-6784-3p	0	0	0	0	0	0	0	0	0	0	0	1	0	0	0	0	2	0
hsa-miR-301a-3p	21	15	23	28	29	18	27	34	25	102	26	19	95	32	102	42	41	53
hsa-miR-6875-5p	0	0	0	0	1	0	0	0	0	0	0	0	0	0	1	0	0	0
hsa-miR-328-3p	39	69	72	30	57	38	38	89	54	104	68	128	100	177	254	101	264	115
hsa-miR-6779-5p	0	0	0	0	0	0	0	0	0	0	1	0	0	0	0	0	0	0
hsa-miR-1291	3	0	3	1	0	1	2	1	2	7	5	4	9	3	3	3	4	1
hsa-miR-3912-3p	0	0	0	0	0	0	0	0	2	0	2	0	0	0	2	0	0	0
hsa-miR-6789-3p	0	0	0	0	0	0	0	0	0	0	0	0	0	0	1	0	0	0
hsa-miR-495-5p	4	6	3	8	4	4	5	15	5	14	1	5	8	10	4	8	6	2
hsa-miR-152-3p	490	647	1204	607	1149	1052	665	1091	865	1190	699	1153	1136	994	2171	771	1203	1631
hsa-miR-643	0	0	0	0	0	1	0	1	0	0	0	0	1	0	0	0	0	0
hsa-miR-4484	0	0	0	0	0	0	0	0	0	0	0	0	1	0	0	0	0	0
hsa-miR-4676-3p	0	1	0	1	2	0	0	0	0	1	0	2	1	0	2	1	0	1
hsa-miR-1185-5p	12	46	28	34	38	34	30	58	26	44	6	12	40	4	28	32	6	18
hsa-miR-133a-5p	108	172	122	126	200	204	154	322	124	64	10	38	44	24	84	60	54	34
hsa-miR-193a-3p	0	0	2	1	1	2	1	0	3	1	0	0	1	1	3	0	0	1
hsa-miR-361-5p	467	420	812	552	558	799	539	849	635	1303	428	1145	1089	761	1802	775	757	1054
hsa-miR-1908-5p	1	0	0	0	0	0	0	1	0	0	0	0	1	0	2	0	1	1
hsa-miR-6847-5p	1	0	0	0	0	0	0	0	0	0	0	0	0	0	0	0	0	0
hsa-miR-1260b	2	1	5	3	3	2	2	2	2	11	1	6	0	12	0	1	0	1
hsa-miR-2277-3p	0	1	1	1	2	3	1	1	0	2	0	3	1	0	1	0	3	1
hsa-miR-3162-5p	0	0	0	0	0	0	0	0	0	0	0	0	0	0	1	0	0	0
hsa-miR-6871-5p	0	0	0	0	0	1	0	0	0	0	0	0	1	0	0	0	0	0
hsa-miR-1277-3p	0	2	2	3	3	3	3	3	2	0	2	0	11	3	8	9	3	4
hsa-miR-551b-3p	0	0	0	1	0	1	0	0	0	0	0	0	0	1	0	0	0	0
hsa-miR-1538	0	0	1	0	1	0	0	0	0	0	0	0	1	0	0	0	0	0
hsa-miR-208a-3p	8	39	11	31	125	44	11	76	17	11	16	5	15	35	40	18	46	26
hsa-miR-30c-2-3p	17	14	16	26	18	26	24	27	15	46	2	8	23	3	20	15	1	16
hsa-miR-30e-3p	55	89	84	63	87	81	83	99	63	140	58	105	146	97	203	122	89	128
hsa-miR-149-5p	186	136	214	224	160	255	202	258	180	701	195	453	625	459	1056	394	456	577
hsa-miR-656-3p	6	2	1	7	11	3	2	7	8	8	2	6	1	12	5	4	5	6
hsa-miR-3198	0	0	0	2	0	0	0	0	0	2	0	2	0	0	2	0	0	0
hsa-miR-23c	2	0	2	0	0	0	0	2	0	3	0	0	0	0	0	0	0	2
hsa-miR-221-3p	3598	1506	4985	3422	2137	5519	3956	2636	3980	7854	2413	9086	5420	3848	10241	3641	4302	7794
hsa-miR-378i	0	32	2	3	4	4	7	7	12	5	0	1	4	7	5	0	4	1
hsa-miR-4717-3p	0	0	0	1	1	0	0	0	0	0	0	0	0	0	0	0	0	0
hsa-miR-4999-5p	0	0	0	0	1	0	0	0	0	0	0	0	0	0	0	0	0	0
hsa-miR-375-3p	0	0	0	0	0	2	0	0	0	2	1	0	0	0	4	2	4	0
hsa-miR-6854-5p	0	0	0	0	0	0	0	0	0	0	0	0	0	0	1	0	0	0
hsa-miR-4636	0	2	0	0	1	0	0	1	0	0	0	0	0	0	1	0	0	0
hsa-miR-449b-5p	0	0	0	0	1	0	0	0	0	0	0	0	0	1	0	0	0	0
hsa-miR-6514-5p	0	0	0	0	0	2	0	0	1	0	0	0	0	0	1	0	0	1
hsa-miR-770-5p	1	0	1	0	0	0	1	0	0	0	0	1	2	4	0	0	1	2
hsa-miR-3615	28	26	49	27	21	38	44	44	34	74	16	87	47	67	106	49	77	85
hsa-miR-652-3p	0	8	3	12	13	9	0	15	14	3	0	4	14	0	10	16	0	2
hsa-miR-509-3p	0	0	0	0	0	3	3	0	0	0	0	9	3	0	18	0	0	21
hsa-miR-4734	0	0	0	0	1	0	0	0	0	0	0	0	0	0	0	0	0	0
hsa-miR-4764-3p	0	0	0	0	0	0	1	0	0	0	0	0	0	0	0	0	0	0
hsa-miR-1262	0	0	2	0	0	1	0	1	2	1	2	7	2	3	5	4	7	4
hsa-miR-4795-3p	0	0	1	0	0	0	0	0	0	0	0	0	0	0	0	0	0	0
hsa-miR-4662a-5p	10	4	5	10	3	6	12	17	10	8	7	16	7	11	29	10	9	11
hsa-miR-1323	0	0	0	0	0	0	0	0	0	0	0	0	0	0	0	0	1	0
hsa-miR-708-3p	0	0	1	0	1	3	0	3	0	1	1	0	1	0	1	0	1	0
hsa-miR-29c-5p	6	0	4	2	0	0	1	2	3	3	0	2	1	0	0	0	0	4
hsa-miR-374b-5p	72	72	85	81	84	127	82	146	105	91	9	38	68	24	78	60	14	53
hsa-miR-4521	0	2	0	2	3	1	0	2	0	0	0	0	0	0	0	0	0	0
hsa-let-7i-5p	5682	8419	10413	6164	12159	9177	6663	14190	10320	13307	3972	8463	10169	5456	13182	9676	7200	9652
hsa-miR-30c-1-3p	1	3	2	2	3	3	3	8	3	0	0	0	1	0	2	1	0	1
hsa-miR-33a-5p	7	11	8	9	6	11	9	14	5	30	6	6	26	3	12	8	8	10
hsa-miR-1287-5p	6	10	10	3	13	14	4	11	12	17	12	16	17	24	36	16	23	23
hsa-miR-616-3p	0	0	0	0	0	0	0	1	0	0	1	0	0	0	1	0	0	0
hsa-miR-154-5p	58	73	77	80	102	79	91	125	61	167	92	99	154	122	200	109	118	137
hsa-miR-212-3p	0	2	1	3	2	1	0	0	1	2	5	4	3	7	4	1	14	4
hsa-miR-6857-3p	0	0	1	0	0	0	0	0	0	0	0	0	0	0	1	0	0	0
hsa-miR-3617-3p	0	0	0	0	0	0	0	0	1	0	0	0	0	1	0	0	0	0
hsa-miR-500b-3p	0	0	0	0	0	0	1	0	0	0	0	0	0	0	0	0	0	0
hsa-miR-1224-5p	0	0	0	0	0	0	0	1	0	2	0	2	0	2	1	1	0	0
hsa-miR-10396b-5p	1	0	0	0	0	0	0	0	0	1	0	0	0	1	0	0	1	0
hsa-miR-561-5p	0	2	0	0	0	0	1	5	0	3	0	0	1	0	0	0	1	0
hsa-miR-1252-5p	0	0	0	0	0	0	0	1	0	0	0	0	2	0	0	0	0	0
hsa-miR-4802-5p	0	0	0	0	0	0	0	0	0	0	0	0	0	0	0	0	2	0
hsa-miR-6764-3p	0	0	0	0	0	0	0	0	0	0	0	0	0	0	0	2	0	0
hsa-miR-3158-3p	0	0	4	0	0	0	2	0	0	0	0	0	2	0	0	4	0	0
hsa-miR-23b-5p	2	2	1	3	2	5	0	3	9	9	3	10	7	3	18	8	5	0
hsa-miR-3913-5p	0	0	2	0	10	4	0	0	2	8	0	2	8	4	2	2	0	0
hsa-miR-1226-3p	1	3	6	2	4	8	4	6	6	10	6	7	17	9	26	9	10	11
hsa-miR-127-3p	593	1606	1056	1374	2129	1273	856	3013	1251	1478	379	837	1039	564	1119	1030	704	959
hsa-miR-23b-3p	1382	1063	1658	1603	1314	1810	1558	1568	1449	1811	96	319	983	126	854	720	129	463
hsa-miR-654-3p	359	831	729	720	1097	786	589	1569	686	1044	852	1582	968	1805	1880	1091	1864	1349
hsa-miR-3613-5p	4	26	11	15	37	21	16	53	11	22	6	0	6	1	11	7	5	8
hsa-miR-592	0	0	0	0	0	0	0	0	0	0	0	0	1	0	1	0	1	1
hsa-miR-125b-5p	32127	35972	43563	34249	42121	43667	33394	50996	35256	74173	13215	35930	58912	24580	69401	38478	27467	55445
hsa-miR-6741-5p	0	0	0	0	0	0	0	0	0	1	1	0	0	0	0	0	1	0
hsa-miR-429	0	0	3	0	0	1	0	0	0	1	0	0	0	0	0	1	1	1
hsa-miR-9983-3p	0	0	0	0	0	0	0	0	0	0	0	0	0	0	0	0	0	1
hsa-miR-584-3p	0	0	0	0	0	0	0	0	0	1	0	0	0	0	0	0	0	0
hsa-miR-10394-3p	0	0	0	0	0	0	0	0	0	0	0	0	0	0	0	1	0	0
hsa-miR-545-5p	0	1	2	1	2	3	1	1	3	4	1	0	5	1	2	0	0	0
hsa-miR-4655-5p	0	0	0	0	0	0	0	0	0	0	0	0	0	1	0	0	0	0
hsa-miR-508-3p	0	0	0	1	0	0	1	0	1	0	0	2	0	0	3	1	1	1
hsa-miR-4773	0	0	0	0	0	0	0	0	0	0	0	0	0	0	2	0	0	0
hsa-miR-940	1	0	0	1	0	0	0	0	0	0	3	1	0	2	0	0	0	3
hsa-miR-324-5p	55	55	62	62	75	68	54	75	59	213	32	80	162	43	174	126	54	159
hsa-miR-26a-1-3p	4	7	4	4	10	3	1	10	5	5	4	2	4	4	12	5	3	9
hsa-miR-588	0	0	0	0	0	0	0	0	1	0	0	0	0	0	0	0	0	0
hsa-miR-1294	0	0	0	0	1	1	0	0	0	1	0	0	0	0	0	0	0	0
hsa-miR-6501-5p	0	0	0	0	0	0	0	0	0	1	0	0	0	0	0	0	0	0
hsa-miR-671-3p	0	10	12	6	11	6	6	13	9	17	14	36	15	20	35	5	35	18
hsa-miR-5696	0	0	0	0	0	0	0	0	0	0	0	0	0	0	0	2	0	0
hsa-miR-545-3p	4	3	1	0	1	6	0	6	1	3	0	0	1	0	0	2	0	3
hsa-miR-184	10	18	11	22	29	24	19	36	20	76	13	50	88	40	102	83	31	73
hsa-miR-3157-5p	0	1	1	1	0	1	0	2	3	0	0	0	1	4	4	0	0	1
hsa-miR-154-3p	2	18	5	9	14	5	3	23	7	6	0	2	2	0	0	4	1	0
hsa-miR-1270	0	0	2	0	5	1	0	4	1	0	4	5	1	4	0	0	3	2
hsa-miR-769-3p	2	1	5	8	2	5	0	2	3	2	1	1	2	0	2	3	1	4
hsa-miR-7151-3p	0	0	0	0	0	0	0	0	0	0	0	0	0	0	1	0	0	0
hsa-miR-143-3p	694	889	1532	825	1930	1579	1027	1611	1249	1852	1738	2489	1515	1912	3213	1097	2405	2789
hsa-miR-93-3p	6	6	11	4	5	13	11	9	7	31	10	24	23	28	31	20	24	23
hsa-miR-135b-5p	0	0	2	1	1	2	0	1	0	2	0	1	2	0	2	0	0	2
hsa-miR-6800-3p	0	0	0	0	0	0	0	0	0	0	0	0	0	0	1	0	0	0
hsa-miR-3913-3p	0	0	0	0	0	0	2	0	0	0	0	0	0	0	0	0	0	0
hsa-miR-548j-3p	0	1	0	0	1	0	0	0	0	0	0	0	1	0	0	0	0	0
hsa-miR-195-5p	23	37	18	14	42	18	26	68	11	34	14	16	20	16	15	7	14	10
hsa-miR-302a-3p	0	0	0	0	0	0	0	0	0	1	0	0	0	0	0	0	0	0
hsa-miR-4677-5p	0	1	0	0	1	0	0	1	0	0	1	0	0	0	1	0	0	2
hsa-miR-10b-5p	525	1781	1251	378	1849	1114	524	2606	888	1008	939	1195	627	1430	1298	587	1469	1009
hsa-miR-125a-3p	0	0	2	3	1	3	0	1	0	4	0	0	2	0	3	0	0	3
hsa-miR-148b-5p	0	0	0	0	0	0	0	0	0	0	0	1	1	0	0	0	0	0
hsa-miR-3129-5p	0	0	0	0	2	0	0	2	0	0	0	0	0	0	3	0	0	0
hsa-miR-6755-5p	0	0	0	0	0	0	0	0	0	0	1	0	0	0	0	0	0	0
hsa-miR-1843	9	6	16	11	9	19	14	14	10	32	14	28	22	21	54	20	32	33
hsa-let-7a-2-3p	1	1	2	2	0	4	0	1	1	6	0	2	4	2	7	0	7	6
hsa-miR-6820-5p	0	0	0	0	0	0	0	0	0	0	0	0	1	0	0	0	1	0
hsa-miR-153-3p	0	0	0	2	2	0	0	6	0	2	0	0	0	0	0	2	2	0
hsa-miR-7110-3p	0	0	0	0	0	0	0	0	0	0	1	0	0	0	0	0	0	0
hsa-miR-423-3p	130	137	207	143	174	212	147	227	166	251	162	359	208	308	419	191	391	280
hsa-miR-331-5p	0	1	0	1	0	0	0	1	0	0	0	0	2	1	1	2	1	0
hsa-miR-450b-5p	201	219	388	363	332	548	285	392	310	608	126	357	438	244	783	271	205	427
hsa-miR-6894-5p	0	0	1	0	0	0	0	0	0	0	0	0	0	0	0	0	0	1
hsa-miR-3960	0	0	0	0	0	0	0	0	0	0	0	0	0	0	0	0	1	0
hsa-miR-190a-3p	0	0	0	0	0	0	0	1	0	0	0	0	0	0	0	0	0	0
hsa-miR-3132	0	0	0	0	0	0	0	0	0	0	0	0	1	0	0	1	0	0
hsa-miR-31-5p	279	668	787	377	867	929	383	1209	624	350	175	281	361	201	528	150	286	511
hsa-miR-935	0	0	0	0	0	0	0	0	0	0	0	0	0	0	1	0	0	0
hsa-miR-1228-5p	0	0	0	0	0	1	0	1	0	0	0	0	0	0	1	0	0	0
hsa-miR-642a-5p	0	0	1	0	0	0	0	0	0	0	0	0	0	0	0	0	0	0
hsa-miR-518f-3p	0	0	0	0	0	0	0	0	0	0	1	0	0	0	0	0	0	0
hsa-miR-299-3p	5	21	5	18	34	13	15	42	11	20	10	14	12	9	17	8	21	14
hsa-miR-636	0	0	0	0	0	0	0	0	0	0	0	0	0	1	0	0	0	1
hsa-miR-548aq-5p	1	0	0	0	0	0	0	0	0	0	0	0	0	0	0	0	0	0
hsa-miR-3130-5p	0	0	0	0	0	0	0	0	0	0	0	0	2	0	0	2	2	0
hsa-miR-3152-3p	0	0	0	0	0	0	1	0	0	0	0	0	0	0	0	0	0	0
hsa-miR-6783-5p	0	0	0	0	0	0	0	0	0	1	0	1	0	0	0	0	0	0
hsa-miR-126-5p	7	6	16	20	16	111	6	24	19	8	11	8	12	51	30	7	35	26
hsa-miR-6883-3p	0	0	0	0	0	0	0	0	1	0	0	0	0	0	0	0	0	0
hsa-miR-497-3p	0	0	0	0	0	0	0	1	0	0	0	0	0	0	0	0	0	0
hsa-miR-6818-5p	0	0	0	0	0	0	0	0	0	0	0	0	0	0	0	1	0	0
hsa-miR-3138	0	2	0	0	0	0	0	0	0	2	0	0	0	0	0	0	0	0
hsa-miR-676-3p	0	0	0	0	0	0	0	1	0	1	0	1	0	0	0	0	0	0
hsa-miR-4766-5p	0	0	0	0	0	0	0	0	1	0	0	0	0	0	0	0	0	0
hsa-miR-580-3p	0	0	0	0	0	0	1	1	1	0	0	0	1	0	0	0	0	0
hsa-miR-6881-3p	0	1	1	0	0	0	0	0	0	1	0	0	0	3	0	0	1	0
hsa-miR-6508-3p	0	0	0	0	0	1	0	0	0	1	0	0	0	0	0	0	0	0
hsa-miR-6775-3p	0	0	0	0	0	0	0	0	0	0	0	0	0	0	0	0	0	1
hsa-miR-6721-5p	0	0	0	1	0	0	0	1	0	0	0	0	0	0	0	0	0	0
hsa-miR-4716-3p	0	0	0	0	0	0	0	0	0	0	0	0	0	1	0	0	0	0
hsa-miR-3174	0	0	0	0	0	0	0	0	0	3	0	2	0	0	0	0	0	2
hsa-miR-25-5p	0	1	0	0	0	0	0	3	2	0	0	0	0	0	0	0	0	0
hsa-miR-376b-3p	33	84	26	72	90	70	64	163	46	91	14	25	92	27	73	56	49	44
hsa-miR-6739-5p	0	0	0	1	0	0	0	0	0	0	0	0	0	0	0	0	0	0
hsa-miR-137-3p	35	23	51	42	30	75	33	40	40	49	29	47	41	39	124	41	46	65
hsa-miR-139-3p	19	17	23	22	20	25	21	35	24	49	9	45	41	30	65	42	40	37
hsa-miR-424-5p	557	599	1201	899	1030	1426	601	831	1017	2062	544	653	1815	824	3359	580	942	2143
hsa-miR-548b-3p	0	0	2	0	1	0	0	3	0	1	0	0	1	0	0	0	0	0
hsa-miR-491-3p	0	0	0	0	0	0	0	0	0	1	0	0	1	1	2	0	0	0
hsa-miR-371a-5p	0	0	0	0	0	0	0	0	0	1	0	1	1	0	4	0	0	2
hsa-miR-194-5p	36	39	53	36	54	79	64	65	42	96	22	26	76	28	74	46	60	52
hsa-miR-548e-5p	1	0	0	0	0	1	0	0	1	1	1	0	0	0	2	1	0	0
hsa-miR-6882-3p	0	0	0	0	0	1	0	0	0	0	0	0	1	0	0	0	0	0
hsa-miR-651-5p	1	1	2	1	1	0	1	1	0	3	0	1	0	2	1	1	2	0
hsa-miR-376c-3p	169	390	221	380	449	414	350	716	259	458	177	228	381	315	460	344	311	339
hsa-miR-11401	0	0	0	0	0	0	0	0	0	0	0	0	0	0	0	0	0	1
hsa-miR-6826-3p	0	2	0	0	1	0	0	0	0	0	1	0	0	1	0	0	1	0
hsa-miR-6842-3p	0	1	1	0	0	0	0	0	0	4	0	1	1	2	1	0	1	1
hsa-miR-4798-5p	0	0	0	0	0	0	0	0	0	0	0	1	1	0	3	2	1	1
hsa-miR-148a-5p	0	1	0	0	0	2	0	1	1	0	2	0	0	0	0	0	2	0
hsa-miR-4524a-3p	0	1	1	0	1	1	0	2	0	1	0	0	0	0	0	0	1	0
hsa-miR-4742-3p	1	0	2	0	0	0	0	0	0	1	1	2	0	1	4	0	2	1
hsa-miR-190b-5p	38	102	58	106	179	88	45	159	92	88	30	59	76	70	189	123	69	103
hsa-miR-30b-5p	168	269	155	173	253	183	180	339	189	337	158	140	357	219	479	235	208	358
hsa-miR-9-3p	3	0	3	0	0	3	0	3	0	0	3	0	3	0	3	0	1	0
hsa-miR-362-3p	4	2	3	2	3	7	7	5	3	4	3	8	4	4	6	3	5	6
hsa-miR-2681-3p	0	1	1	0	1	1	1	1	4	0	3	0	0	2	2	0	3	0
hsa-miR-6858-3p	0	0	0	0	0	0	0	0	0	0	0	0	1	0	0	0	0	0
hsa-miR-3944-3p	0	0	0	0	0	0	0	0	1	0	0	0	0	0	0	0	0	0
hsa-miR-4429	0	0	0	0	0	0	0	0	0	0	1	0	0	0	0	0	0	0
hsa-miR-3684	0	0	0	0	0	0	0	0	0	0	0	0	0	1	0	0	0	0
hsa-miR-548a-3p	3	15	0	6	9	6	0	9	9	18	0	6	6	6	15	9	9	12
hsa-miR-4440	0	0	0	0	1	0	0	0	0	0	0	0	0	0	2	0	0	0
hsa-miR-1255a	1	1	1	1	0	2	2	0	0	1	0	2	1	0	1	0	0	1
hsa-miR-7976	0	0	0	0	0	0	0	0	0	1	0	0	0	0	1	1	0	0
hsa-miR-99b-5p	982	1056	1783	1173	1483	1766	1195	1541	1576	1713	189	1009	1372	352	1764	1049	491	1350
hsa-miR-4667-5p	0	0	0	0	0	0	0	0	0	0	0	0	1	1	0	0	0	0
hsa-miR-146b-5p	1105	3389	4623	693	3969	3487	1219	6004	3128	1356	2221	3443	999	2365	3556	593	2609	2819
hsa-miR-378a-3p	358	780	415	526	612	674	585	1170	513	619	182	407	496	476	1083	806	435	435
hsa-miR-494-3p	87	99	160	89	148	161	98	175	135	177	101	210	138	194	216	89	203	235
hsa-miR-4719	0	1	0	0	0	0	0	0	0	0	0	0	0	0	1	0	0	0
hsa-miR-133b	1685	1573	1772	1839	1990	2329	1886	2545	1563	3482	860	1488	2604	1842	3399	2173	1961	2141
hsa-miR-208a-5p	0	0	1	3	9	6	0	4	1	0	0	0	2	0	2	0	0	0
hsa-miR-221-5p	14	6	13	7	10	9	10	9	4	16	1	15	10	6	16	9	5	10
hsa-miR-4728-3p	1	0	1	0	2	0	0	0	0	1	1	0	1	1	2	0	0	2
hsa-miR-410-5p	1	6	0	1	2	0	1	2	1	0	0	2	0	0	0	0	0	0
hsa-miR-4664-3p	0	0	0	0	0	0	0	0	0	0	0	0	0	0	0	0	1	0
hsa-miR-548q	0	0	0	0	0	3	0	0	0	0	0	1	2	0	0	1	0	0
hsa-miR-15b-5p	62	143	100	63	118	96	68	142	70	75	35	26	75	45	60	26	58	58
hsa-miR-4485-3p	0	0	0	0	0	0	0	2	2	0	0	0	0	1	0	0	0	0
hsa-miR-6797-3p	0	0	0	1	0	0	0	0	1	0	1	1	1	0	0	0	0	0
hsa-miR-1914-5p	1	0	0	0	0	0	0	0	0	0	0	1	0	0	1	1	1	0
hsa-miR-3648	0	0	0	2	0	0	0	0	0	0	0	0	0	0	0	0	0	0
hsa-miR-330-5p	8	6	11	9	10	13	2	5	6	3	2	1	2	1	5	1	0	2
hsa-miR-551a	0	0	0	0	0	0	0	0	0	0	0	0	0	0	0	0	0	2
hsa-miR-3197	0	0	0	0	0	0	0	0	0	0	0	1	0	0	0	0	0	0
hsa-let-7f-2-3p	0	0	0	0	0	0	0	0	0	0	0	0	6	0	0	0	0	0
hsa-miR-139-5p	65	35	72	95	71	71	82	72	62	268	44	141	253	128	374	249	128	198
hsa-miR-4749-5p	0	0	0	0	0	0	0	0	0	0	0	0	0	0	1	0	0	0
hsa-miR-6761-5p	0	0	0	0	0	0	0	0	0	0	0	0	0	0	0	0	1	0
hsa-miR-10401-3p	0	0	0	1	0	0	0	0	0	0	0	0	0	0	0	0	0	0
hsa-miR-941	150	160	245	175	150	180	205	310	235	465	155	650	565	255	775	300	270	445
hsa-miR-181b-3p	1	1	1	1	0	2	2	2	4	1	0	1	0	1	0	0	0	2
hsa-miR-301a-5p	5	2	3	4	8	2	2	1	3	4	0	0	2	1	1	2	0	2
hsa-miR-4660	0	0	0	0	1	0	0	0	1	1	1	0	0	0	1	0	0	1
hsa-miR-10399-5p	0	0	0	0	0	0	0	0	0	0	0	1	0	0	0	0	0	0
hsa-miR-937-5p	0	0	0	0	1	0	0	0	0	0	0	0	0	0	0	2	0	0
hsa-miR-128-3p	12002	13978	14696	17428	18779	17879	15553	21680	13412	48530	9284	45259	49983	34948	78026	42942	37014	54154
hsa-miR-6829-5p	0	0	0	1	0	0	0	0	1	0	0	0	0	0	0	0	0	0
hsa-miR-215-5p	2	0	2	3	1	0	0	2	1	2	2	8	11	0	5	5	4	4
hsa-miR-597-5p	0	0	0	0	0	1	0	1	0	0	0	0	0	1	0	0	0	0
hsa-miR-1292-5p	0	0	2	1	0	1	0	0	0	3	0	3	2	3	1	0	2	0
hsa-miR-6855-3p	0	0	0	0	0	0	1	0	0	0	0	0	0	1	1	0	0	0
hsa-miR-340-3p	0	0	0	1	0	0	1	1	0	0	0	0	0	0	0	0	0	0
hsa-miR-3175	0	0	0	0	0	0	0	0	0	0	0	0	0	0	0	1	0	0
hsa-miR-550a-3p	0	0	0	0	0	0	3	0	0	0	0	3	0	0	3	0	0	0
hsa-miR-3144-3p	0	0	0	0	0	0	0	0	0	0	0	1	0	0	0	0	0	0
hsa-miR-150-5p	0	0	0	1	1	1	0	0	0	0	0	0	0	1	1	0	0	0
hsa-miR-126-3p	31	34	90	73	84	180	50	58	109	37	13	32	27	29	63	45	19	58
hsa-miR-451a	0	3	0	35	0	110	4	50	1	4	24	0	12	132	2	2	82	1
hsa-miR-4742-5p	0	1	0	1	2	1	0	2	0	2	0	0	1	0	1	1	0	0
hsa-miR-1237-3p	0	0	0	0	0	0	0	1	0	0	0	2	0	0	0	0	1	0
hsa-miR-361-3p	25	16	34	22	26	27	23	32	13	31	10	19	20	4	35	19	10	27
hsa-miR-3127-3p	0	0	0	0	0	0	1	0	0	0	0	0	0	0	0	0	0	0
hsa-let-7e-5p	2848	3922	5264	3260	4933	4492	2806	5867	4227	3673	617	2271	2224	850	2354	1948	875	1502
hsa-miR-628-5p	17	30	30	27	38	46	35	44	29	36	10	24	28	20	50	37	15	20
hsa-miR-7151-5p	0	1	0	1	0	0	0	0	0	0	0	0	0	0	0	0	0	1
hsa-miR-2277-5p	0	1	0	0	0	1	0	1	0	0	0	0	1	0	1	0	0	0
hsa-let-7f-1-3p	0	0	0	0	0	0	0	0	0	0	0	0	0	14	0	0	12	0
hsa-miR-100-3p	14	7	18	19	31	21	17	31	32	8	1	2	5	3	3	6	2	0
hsa-miR-3133	0	0	0	0	0	0	0	1	0	0	0	0	0	0	0	0	1	0
hsa-miR-3125	0	0	0	0	0	0	0	0	0	0	0	1	0	0	0	0	0	0
hsa-miR-760	1	0	0	0	0	1	0	0	1	1	1	5	3	2	1	0	2	2
hsa-miR-103a-3p	4066	5522	6400	4790	6350	7252	4856	8139	5340	6348	614	1838	3792	786	3974	2712	734	2316
hsa-let-7c-3p	7	13	1	4	7	6	4	6	6	6	3	5	2	6	1	2	6	3
hsa-miR-323a-5p	0	0	0	0	0	0	1	0	0	0	0	0	0	0	0	0	0	0
hsa-miR-6757-5p	0	0	0	0	0	0	0	0	0	1	0	0	0	0	0	0	0	0
hsa-let-7i-3p	6	17	13	10	20	10	14	29	19	5	0	3	7	1	2	6	0	7
hsa-miR-501-5p	9	0	1	16	15	17	0	19	16	2	0	2	2	0	0	0	0	0
hsa-miR-342-5p	0	0	0	0	0	0	0	0	0	0	0	1	0	0	0	0	0	0
hsa-miR-199b-5p	111	1516	857	29	1252	462	88	1915	494	96	448	245	36	450	199	42	617	217
hsa-miR-345-5p	23	25	12	11	18	52	10	36	39	23	5	9	57	16	27	34	45	67
hsa-miR-877-5p	4	0	2	3	1	3	4	0	2	15	5	11	11	13	27	11	12	15
hsa-miR-6758-5p	0	0	0	0	0	0	0	0	0	0	0	1	0	0	0	0	0	0
hsa-miR-5008-5p	0	0	0	0	0	0	1	0	0	1	0	0	1	0	1	2	0	0
hsa-miR-27b-5p	0	0	2	0	0	2	1	1	0	0	1	6	0	0	1	2	0	0
hsa-miR-6821-5p	0	0	0	0	0	0	0	0	0	0	0	0	1	0	0	2	2	1
hsa-miR-1229-3p	0	0	0	0	0	0	0	0	0	0	0	1	1	0	0	2	0	3
hsa-miR-301b-3p	1	0	3	0	2	2	2	0	2	5	1	0	8	2	9	6	2	1
hsa-miR-5000-3p	0	0	0	0	0	0	0	0	0	0	1	0	0	0	0	0	0	0
hsa-miR-1284	0	0	0	0	0	0	0	1	0	0	0	1	0	0	1	1	0	0
hsa-miR-6843-3p	0	0	0	0	0	0	0	0	0	0	0	0	1	0	0	0	0	0
hsa-miR-450a-1-3p	18	18	28	28	27	35	22	20	22	45	3	21	41	12	40	17	14	23
hsa-miR-556-5p	0	0	0	0	1	0	0	0	0	0	0	0	0	0	1	0	0	0
hsa-miR-199a-3p	25478	64741	67400	20516	76570	51485	29112	97134	50478	54090	118776	99440	47918	134142	133432	37350	168495	83422
hsa-miR-4705	0	6	13	1	12	6	1	18	10	1	4	6	0	3	5	2	3	8
hsa-miR-2276-5p	0	0	0	0	0	0	0	0	0	0	0	0	1	0	0	0	0	0
hsa-miR-3921	0	0	0	0	0	0	0	0	0	0	1	1	0	0	0	0	0	0
hsa-miR-145-3p	2	3	1	1	4	3	2	1	0	3	1	1	1	2	1	0	1	1
hsa-miR-2116-5p	1	1	2	1	0	0	0	2	0	0	0	5	2	0	0	1	1	1
hsa-miR-4741	0	0	0	0	0	0	0	0	0	0	0	1	0	0	1	0	1	1
hsa-miR-4774-5p	0	0	0	0	0	0	0	0	0	0	0	0	0	0	0	0	0	1
hsa-miR-30d-3p	2	4	3	0	4	4	1	7	2	4	1	0	3	2	0	1	2	0
hsa-miR-329-3p	6	36	32	48	66	56	52	76	30	96	44	100	74	88	130	106	74	96
hsa-miR-125b-1-3p	20	42	37	29	37	26	32	30	28	30	7	36	26	15	48	21	26	32
hsa-miR-1307-5p	45	16	11	12	42	43	30	68	10	25	24	6	28	33	71	19	43	47
hsa-miR-4435	0	0	0	0	0	0	0	2	0	0	0	2	2	0	2	2	0	2
hsa-miR-224-5p	0	0	0	0	0	0	0	0	0	0	1	0	0	0	0	0	0	0
hsa-miR-708-5p	92	367	452	178	295	401	176	580	322	254	93	200	223	155	418	95	163	262
hsa-miR-488-3p	0	0	0	0	0	0	0	0	0	0	0	0	0	1	0	0	0	0
hsa-miR-548t-5p	0	0	0	1	0	0	0	0	0	1	0	1	0	0	0	0	0	0
hsa-miR-4466	0	0	0	0	0	0	1	0	0	0	0	0	0	0	0	0	0	0
hsa-miR-2467-3p	1	0	0	0	0	0	0	0	0	0	0	0	0	0	0	0	0	0
hsa-miR-29c-3p	235	162	262	189	180	293	255	333	187	404	130	256	391	199	566	199	317	447
hsa-miR-6764-5p	1	0	0	1	0	0	1	0	0	0	0	0	0	0	0	1	1	1
hsa-let-7f-5p	32011	43511	45555	37364	51304	43296	33947	64439	40036	39758	3244	12170	22728	4388	18414	21557	4446	12732
hsa-miR-483-5p	221	355	423	326	317	362	278	501	401	1365	547	2523	1613	1137	2563	1677	1537	1470
hsa-miR-181a-3p	66	74	91	79	100	80	88	121	63	35	1	8	9	0	11	11	3	7
hsa-miR-664a-5p	9	19	24	7	22	26	19	16	19	34	31	77	30	45	97	32	57	44
hsa-miR-548ax	0	0	0	1	1	1	1	0	0	0	0	0	0	0	0	0	0	1
hsa-miR-34a-5p	1117	1757	1951	963	1976	1755	1163	2905	1429	1461	592	696	1015	895	1409	599	1147	1403
hsa-miR-3675-3p	0	0	0	0	0	0	0	0	0	0	0	0	1	0	0	0	0	0
hsa-miR-335-5p	105	121	133	83	53	123	91	96	70	167	120	90	159	140	280	52	133	196
hsa-miR-144-3p	0	1	0	1	0	4	0	1	0	0	0	0	0	3	0	0	3	0
hsa-miR-4700-5p	0	0	0	1	0	0	0	0	0	0	0	0	0	0	0	0	0	0
hsa-let-7d-5p	1224	1360	1393	1207	1578	1370	1107	1923	1092	1467	216	539	873	268	926	672	261	420
hsa-miR-6769a-5p	0	0	0	0	0	1	0	0	0	0	0	0	0	0	0	0	0	0
hsa-miR-26a-5p	9672	16039	15575	10342	14694	16352	11718	25700	10702	19780	4048	6976	13734	5561	17256	11163	4990	8904
hsa-miR-99b-3p	10	12	26	19	24	20	13	9	16	39	14	30	51	31	66	22	30	46
hsa-miR-499a-5p	76	149	170	167	444	367	70	160	198	179	66	140	206	140	723	260	108	398
hsa-miR-10526-3p	0	0	0	0	0	0	0	0	0	4	1	1	9	5	3	4	0	2
hsa-miR-16-2-3p	0	0	0	0	3	0	0	1	0	0	0	0	1	0	0	0	0	0
hsa-miR-30e-5p	978	1368	1328	1132	1441	1499	1237	1899	1036	1303	434	519	1172	590	1896	766	997	1209
hsa-miR-374a-3p	17	52	53	24	50	38	22	64	36	26	3	4	12	1	13	14	3	14
hsa-miR-141-3p	0	3	0	2	2	2	2	0	4	0	2	0	0	1	0	0	0	1
hsa-miR-1271-5p	21	14	28	24	25	30	17	25	13	43	17	45	44	61	52	26	52	50
hsa-miR-181a-5p	1070	966	1040	1278	1144	1906	1662	1884	1202	2656	504	1340	1996	1012	2482	1548	1110	1272
hsa-miR-4662a-3p	0	0	0	0	0	1	0	0	0	0	0	0	0	0	0	0	0	0
hsa-miR-339-5p	32	31	68	43	46	65	37	40	43	46	32	51	38	37	52	18	57	72
hsa-miR-18a-3p	3	2	0	3	0	2	1	1	0	0	0	1	0	0	1	0	0	2
hsa-miR-186-5p	346	351	518	344	432	541	419	588	389	907	268	502	868	437	1080	493	528	1067
hsa-miR-6747-3p	0	0	0	0	0	0	0	0	0	0	0	0	0	2	1	0	1	1
hsa-miR-486-5p	3324	7427	5020	2847	6580	5779	3465	9507	4031	6664	3585	12201	5552	9812	16687	6611	10714	8229
hsa-miR-4766-3p	1	0	0	0	0	0	0	1	0	0	0	0	0	0	1	0	0	0
hsa-miR-190a-5p	170	158	165	153	147	154	132	205	145	251	14	25	147	16	85	103	11	41
hsa-miR-548j-5p	0	0	1	0	0	0	0	0	1	0	0	0	0	0	3	2	0	1
hsa-miR-3915	0	0	0	1	0	0	0	0	0	0	0	0	0	0	0	0	0	0
hsa-miR-548c-3p	0	0	0	0	0	0	0	0	0	0	0	0	0	0	0	0	1	0
hsa-miR-218-5p	86	340	290	60	214	172	56	212	174	150	112	74	142	92	110	74	116	114
hsa-miR-3130-3p	0	2	2	0	0	0	0	0	2	0	0	0	0	0	0	0	0	0
hsa-miR-663b	0	1	0	0	0	0	0	0	0	0	0	0	0	0	0	0	0	0
hsa-miR-6820-3p	0	0	0	0	0	0	0	2	1	1	0	0	0	1	0	1	0	1
hsa-miR-369-5p	132	312	262	289	391	304	231	506	261	432	170	264	329	275	441	360	282	231
hsa-miR-135a-5p	0	0	0	0	2	0	0	0	0	0	0	0	0	0	0	0	0	0
hsa-miR-320b	52	44	76	52	30	60	90	28	32	304	352	520	264	400	484	252	468	192
hsa-miR-122b-5p	5	4	5	6	2	4	7	3	4	4	1	4	8	0	3	6	0	5
hsa-miR-505-5p	0	1	1	5	0	0	2	9	1	1	1	3	7	3	1	3	2	1
hsa-miR-4639-5p	0	0	0	0	0	0	0	1	0	0	0	0	0	0	1	0	0	0
hsa-miR-6785-5p	0	0	0	0	0	0	0	0	0	0	0	0	0	0	0	0	0	1
hsa-miR-6781-5p	0	0	0	0	0	0	0	0	0	0	0	0	0	0	0	0	1	0
hsa-miR-93-5p	1017	963	1192	907	1006	1120	1011	1222	982	2904	675	1217	2346	1097	3084	1434	1429	2278
hsa-miR-3188	0	0	0	0	1	0	0	0	0	0	0	0	0	0	1	0	0	0
hsa-miR-192-5p	26	24	39	35	53	74	43	65	33	124	61	66	114	144	147	56	140	147
hsa-let-7a-5p	106186	118718	121459	102444	128669	109695	89427	169538	96316	119566	15294	45432	69159	20629	65635	61249	21792	36352
hsa-miR-548k	2	1	1	0	0	0	1	0	2	1	0	0	3	0	3	0	0	0
hsa-miR-4725-5p	0	0	0	0	0	1	0	0	0	0	0	0	0	0	0	0	0	0
hsa-miR-6736-5p	0	0	0	0	0	0	0	0	0	1	0	0	1	0	0	0	0	1
hsa-miR-7-5p	84	126	141	111	189	162	135	246	127	111	12	39	150	24	78	57	24	60
hsa-miR-1236-5p	0	0	0	0	0	0	0	0	0	0	0	0	0	0	0	0	1	0
hsa-miR-6862-5p	0	2	0	0	0	0	0	0	0	0	0	0	0	0	2	0	2	0
hsa-miR-548l	0	1	1	0	0	2	0	1	0	0	0	1	0	0	1	0	0	1
hsa-miR-208b-5p	0	4	1	1	3	3	0	1	0	0	0	0	0	0	1	0	0	1
hsa-miR-654-5p	0	0	0	1	0	0	1	0	0	0	0	0	0	0	0	1	0	0
hsa-miR-99a-3p	5	8	4	2	6	6	3	4	2	6	3	4	5	4	6	2	2	3
hsa-miR-6830-3p	0	0	0	0	0	0	0	0	0	0	0	1	0	0	1	0	0	0
hsa-miR-6511b-3p	0	0	4	2	0	2	0	2	0	8	4	6	8	2	18	4	4	6
hsa-miR-3136-5p	0	0	1	0	0	1	0	0	0	0	0	1	0	1	0	0	1	0
hsa-miR-6729-3p	0	0	0	0	0	0	0	0	0	0	0	0	1	0	0	0	0	1
hsa-miR-130b-5p	13	9	14	13	15	13	19	20	9	5	2	4	20	0	9	4	0	5
hsa-miR-499a-3p	0	0	0	1	3	0	0	0	0	0	0	0	0	0	0	1	0	0
hsa-miR-487a-5p	3	1	3	6	6	2	4	3	8	11	1	1	11	6	11	10	8	2
hsa-miR-629-3p	0	0	1	0	0	0	0	0	0	0	0	0	0	0	0	0	0	0
hsa-miR-4803	0	0	0	0	0	0	0	1	0	0	0	0	0	0	0	0	0	1
hsa-miR-130b-3p	21	24	28	27	23	31	18	29	19	85	32	50	83	35	123	42	52	63
hsa-let-7c-5p	1767	2695	2455	1616	2572	2197	1581	3590	2094	3845	1369	3690	2988	1717	4823	3233	1864	2267
hsa-miR-203a-3p	5	3	11	5	5	4	6	12	7	11	3	3	10	5	27	6	2	21
hsa-miR-939-5p	0	0	0	0	0	0	0	0	0	0	0	1	0	0	0	0	0	0
hsa-miR-377-3p	37	63	52	67	85	74	54	116	38	101	33	42	59	39	94	47	45	64
hsa-miR-6746-5p	0	0	0	0	0	0	0	0	0	0	0	0	1	1	1	0	0	1
hsa-miR-485-5p	6	23	4	2	31	7	19	39	6	7	3	14	2	6	3	6	11	3
hsa-miR-6772-3p	0	0	0	1	0	0	0	0	0	0	0	1	1	0	1	0	0	1
hsa-miR-9985	0	0	0	0	0	2	0	0	0	0	0	0	0	0	0	0	0	0
hsa-miR-130a-5p	2	3	1	0	1	0	3	0	1	1	0	1	0	0	0	0	0	2
hsa-miR-199b-3p	12739	32370	33700	10258	38285	25743	14556	48568	25239	27045	59387	49720	23959	67071	66715	18675	84248	41711
hsa-miR-874-3p	7	5	16	9	5	12	3	11	11	9	10	15	12	24	30	8	31	20
hsa-miR-454-3p	135	123	119	114	120	139	102	159	107	192	13	39	111	18	69	101	11	37
hsa-miR-4783-3p	0	0	0	0	0	1	0	0	0	0	0	0	0	0	1	0	0	0
hsa-miR-1278	0	1	0	0	0	1	0	1	0	0	0	0	0	0	1	0	0	0
hsa-miR-331-3p	30	16	25	29	28	34	33	38	33	48	1	16	14	3	49	20	0	5
hsa-miR-187-3p	1	0	1	0	0	1	0	1	1	0	2	0	0	0	2	0	1	0
hsa-miR-10396a-5p	0	0	0	0	0	0	1	0	0	0	0	0	0	1	0	0	0	0
hsa-miR-5699-3p	0	1	0	0	0	0	0	0	0	2	0	2	0	0	1	0	1	0
hsa-miR-3150a-3p	0	0	0	0	0	0	0	0	0	0	0	0	1	0	0	0	0	0
hsa-miR-6746-3p	0	0	0	1	0	1	1	1	0	1	1	1	0	2	2	0	2	0
hsa-miR-6880-3p	0	0	0	0	0	0	0	0	0	0	1	0	0	0	1	0	0	1
hsa-miR-144-5p	0	0	0	2	0	1	0	0	0	0	0	0	0	0	0	0	2	0
hsa-miR-874-5p	4	3	1	1	3	2	4	5	6	2	0	0	0	0	0	0	0	0
hsa-miR-6734-3p	0	0	0	0	0	0	0	0	0	0	0	0	1	0	0	1	0	1
hsa-miR-379-3p	0	0	0	3	9	8	4	4	0	2	0	0	1	0	1	3	0	0
hsa-miR-122-5p	4	1	4	3	0	10	3	3	26	1	1	1	16	11	3	1	5	3
hsa-miR-1304-3p	5	0	0	3	0	0	0	0	0	12	0	0	17	0	0	19	0	0
hsa-miR-579-3p	0	0	0	0	0	0	0	0	0	1	0	0	0	0	0	0	0	0
hsa-miR-6505-3p	0	1	0	0	0	0	0	2	0	1	0	0	1	1	0	1	1	0
hsa-miR-206	181566	235416	198832	191812	266598	204463	155625	339263	202377	529659	160824	566607	434120	330182	902878	681882	310978	406509
hsa-miR-382-5p	355	775	585	675	975	568	521	1151	597	1513	1052	1936	1220	1504	2381	1983	1892	1346
hsa-miR-136-5p	89	130	79	146	184	113	125	242	78	286	63	9	171	82	149	147	87	105
hsa-miR-6810-3p	0	0	0	0	0	0	0	0	0	0	0	0	0	0	1	0	0	0
hsa-miR-3129-3p	0	3	0	0	4	2	0	1	0	0	1	3	0	1	6	1	4	1
hsa-miR-6866-5p	0	1	0	0	0	1	2	0	0	2	0	0	0	1	3	1	1	0
hsa-miR-3115	1	0	0	1	1	0	1	0	0	1	0	0	0	0	0	2	0	1
hsa-miR-5010-5p	0	0	0	0	1	1	0	0	0	1	1	2	0	0	3	1	0	0
hsa-miR-4746-5p	0	0	0	0	0	0	0	0	0	1	0	1	0	0	0	0	0	1
hsa-miR-107	180	318	185	204	269	292	245	438	237	192	31	49	105	57	128	102	56	84
hsa-miR-5010-3p	2	0	3	0	0	0	0	0	0	0	1	1	0	0	8	1	0	1
hsa-miR-340-5p	56	81	77	72	83	101	64	101	57	130	28	51	92	47	131	64	68	52
hsa-miR-376a-5p	3	4	2	1	3	2	3	7	2	3	1	1	3	0	0	4	0	0
hsa-miR-188-5p	21	29	24	41	43	30	31	46	14	44	22	20	46	32	62	55	33	39
hsa-miR-3691-3p	0	0	0	0	0	0	0	0	0	0	0	0	0	0	1	0	0	0
hsa-miR-3183	1	0	0	0	0	0	1	0	0	0	0	0	0	0	1	0	0	0
hsa-miR-485-3p	91	144	162	121	144	116	89	236	143	322	229	539	282	382	559	290	543	411
hsa-miR-6873-3p	0	0	1	0	0	0	0	0	1	1	0	0	1	1	0	0	0	1
hsa-miR-25-3p	557	689	718	615	757	706	630	1065	616	1770	816	1550	1571	1487	2513	1031	1824	1912
hsa-miR-4775	1	1	4	3	3	2	1	1	3	7	3	8	6	2	9	8	8	10
hsa-miR-495-3p	17	61	37	72	86	46	31	89	32	146	33	27	78	31	93	61	33	37
hsa-miR-6812-5p	0	0	0	0	0	0	0	0	0	0	0	0	0	0	1	0	0	0
hsa-miR-6728-5p	0	0	0	0	0	0	0	0	0	0	0	1	0	0	0	0	0	0
hsa-miR-556-3p	0	0	0	0	0	1	0	0	0	1	1	0	0	0	1	0	0	0
hsa-miR-3688-3p	0	0	0	0	0	0	0	0	0	0	0	0	0	0	0	0	4	2
hsa-miR-152-5p	0	0	2	0	1	2	1	2	0	0	0	0	0	0	0	0	0	2
hsa-miR-204-5p	41	62	19	34	52	13	54	92	13	192	56	23	97	42	55	121	77	35
hsa-miR-409-3p	257	508	528	542	618	489	357	874	536	1059	842	1317	994	1151	1748	1117	1541	1284
hsa-miR-3940-3p	0	0	0	0	0	1	0	0	0	0	1	1	0	0	0	0	1	0
hsa-miR-1249-3p	0	0	0	0	1	0	0	0	1	2	0	2	4	1	2	0	0	0
hsa-miR-4787-3p	1	1	2	0	4	1	1	0	0	2	2	2	0	3	4	2	3	3
hsa-miR-423-5p	181	248	240	223	280	189	137	319	215	433	817	934	553	1183	1195	485	1534	587
hsa-miR-455-3p	13	1	5	14	6	6	4	6	6	33	0	0	2	1	6	3	1	5
hsa-miR-425-5p	121	112	183	129	122	190	122	168	117	250	53	245	161	119	243	116	62	162
hsa-miR-181c-5p	4	4	6	3	1	3	5	2	2	11	0	3	0	0	8	5	2	2
hsa-miR-212-5p	3	7	5	1	10	4	0	9	3	4	0	4	0	3	1	0	0	1
hsa-miR-9901	0	0	0	0	0	0	0	1	0	0	0	0	0	0	0	0	0	0
hsa-miR-183-5p	18	4	4	9	6	6	11	3	5	29	3	13	12	6	17	31	9	7
hsa-miR-889-3p	37	88	59	68	132	80	59	175	61	97	30	51	85	44	93	78	63	60
hsa-miR-338-3p	4	1	3	4	1	1	1	2	1	9	0	0	4	1	5	4	0	1
hsa-miR-544a	1	1	0	1	1	4	1	7	4	0	0	2	2	5	0	2	3	0
hsa-miR-200a-3p	1	1	1	0	3	0	0	2	3	5	2	0	0	1	3	1	1	1
hsa-miR-15a-3p	0	2	0	0	0	1	0	0	0	1	0	0	0	1	0	0	0	0
hsa-miR-211-5p	0	0	0	0	0	0	0	0	0	0	0	0	0	0	0	0	0	1
hsa-miR-509-5p	0	0	0	0	0	0	0	0	0	0	0	0	0	0	2	0	0	0
hsa-miR-7973	0	0	0	0	0	1	0	0	0	0	0	0	0	0	0	0	0	0
hsa-miR-944	0	3	0	0	0	1	0	2	2	2	0	2	0	0	1	2	0	0
hsa-miR-501-3p	46	67	70	80	66	101	79	115	72	141	41	181	95	132	218	101	138	120
hsa-miR-219a-5p	2	2	2	1	7	3	6	7	4	1	1	0	0	3	2	0	1	1
hsa-miR-33a-3p	0	0	0	0	1	0	0	0	1	0	0	2	0	0	2	1	2	2
hsa-miR-29b-1-5p	1	0	2	0	3	0	1	2	0	0	0	0	0	0	0	0	0	0
hsa-miR-548e-3p	1	0	1	3	1	1	4	0	3	0	2	0	4	0	3	0	0	1
hsa-miR-1265	0	0	0	0	0	0	0	0	0	1	0	0	0	0	0	1	0	0
hsa-miR-219a-1-3p	0	0	0	1	0	0	1	0	0	0	0	1	1	2	3	0	0	0
hsa-miR-1343-3p	1	0	0	0	0	0	2	2	0	2	0	1	1	0	0	1	3	1
hsa-miR-3659	0	0	0	0	0	0	0	0	0	1	0	0	0	0	0	0	0	0
hsa-miR-140-3p	25	61	77	26	44	119	7	80	72	7	31	69	37	40	96	27	100	59
hsa-miR-1226-5p	0	0	0	0	1	0	0	0	0	0	0	0	0	0	0	0	0	0
hsa-miR-4526	0	0	0	0	0	0	0	0	0	0	0	0	0	0	0	0	0	1
hsa-miR-625-5p	11	9	9	7	2	7	5	23	8	8	5	2	5	1	4	3	1	0
hsa-miR-10395-3p	0	0	2	0	0	0	0	0	0	0	0	0	1	0	0	0	0	0
hsa-miR-3610	0	0	0	0	0	0	0	0	0	0	0	1	0	0	0	0	0	0
hsa-miR-1287-3p	0	0	0	0	0	1	0	0	0	0	0	0	0	0	0	0	0	0
hsa-miR-369-3p	43	136	103	129	149	101	81	206	73	118	44	117	93	112	126	97	110	74
hsa-miR-296-3p	8	5	0	3	4	0	4	7	2	17	3	0	12	17	15	6	29	8
hsa-miR-655-5p	0	4	0	0	1	1	0	1	2	0	0	0	0	0	0	0	0	0
hsa-miR-132-3p	27	63	43	55	54	43	28	265	21	54	99	120	49	146	86	84	348	48
hsa-miR-410-3p	0	5	1	2	10	7	2	7	2	10	1	0	5	2	1	4	1	3
hsa-miR-3164	1	2	2	1	2	2	3	4	0	2	0	0	2	1	2	1	1	3
hsa-miR-365b-3p	221	188	381	249	243	389	248	293	309	451	142	295	409	203	708	192	176	585
hsa-miR-216a-5p	0	0	2	1	2	3	1	0	1	0	0	1	1	0	4	0	1	2
hsa-miR-214-3p	116	150	259	76	237	270	132	287	167	156	124	166	109	215	263	43	137	102
hsa-miR-514a-5p	0	0	0	0	0	0	0	0	3	0	0	0	0	0	0	0	0	0
hsa-miR-877-3p	0	0	0	0	0	0	0	0	0	0	0	1	0	0	2	1	1	0
hsa-miR-6882-5p	0	1	3	0	0	0	1	0	0	2	1	3	0	1	4	0	1	0
hsa-miR-1197	0	3	1	1	8	0	1	1	2	5	0	3	7	1	2	0	1	2
hsa-miR-346	0	0	0	0	0	0	0	0	0	0	0	1	0	0	0	1	0	0
hsa-miR-27b-3p	2470	2294	3709	3075	2955	3866	2833	3432	3077	7923	2495	5855	7389	4068	14117	5264	4657	8543
hsa-miR-21-5p	16582	18495	25746	17124	28602	31143	21957	33935	20480	35327	11482	22720	27017	21205	39342	19972	21759	27219
hsa-miR-208b-3p	53	269	97	239	822	293	85	564	131	151	145	72	183	373	524	158	401	269
hsa-miR-197-3p	86	45	73	49	43	77	48	77	56	175	109	189	210	212	420	134	298	204
hsa-miR-487b-5p	5	7	2	5	8	8	2	11	4	5	1	2	4	3	6	9	5	1
hsa-miR-1908-3p	0	0	0	0	0	0	0	0	0	0	1	0	0	0	0	0	0	0
hsa-miR-6734-5p	0	0	0	0	0	0	0	0	0	0	1	2	1	1	2	0	0	1
hsa-miR-155-5p	235	322	136	121	477	95	145	470	76	452	208	241	312	263	295	363	230	104
hsa-miR-326	0	1	1	6	3	0	0	0	0	8	1	4	3	0	2	2	4	4
hsa-miR-1185-1-3p	13	35	25	21	24	28	19	53	22	10	7	4	3	5	11	5	6	9
hsa-miR-6738-3p	0	0	0	0	0	0	0	0	0	0	0	1	0	0	0	0	0	0
hsa-miR-513c-5p	0	0	0	0	0	0	0	0	0	0	0	0	0	0	1	0	0	0
hsa-miR-548h-5p	0	5	0	0	0	0	0	0	5	0	0	0	0	0	5	0	0	0
hsa-let-7d-3p	43	42	62	31	55	55	42	78	66	167	105	151	228	175	399	149	240	190
hsa-miR-145-5p	48	45	103	49	105	64	50	68	54	142	136	153	104	184	226	51	205	293
hsa-miR-4780	0	0	0	0	1	0	0	0	0	0	0	0	0	0	0	0	0	0
hsa-miR-6846-3p	0	0	0	0	0	0	0	0	0	1	0	0	0	0	0	0	1	0
hsa-miR-130a-3p	152	247	209	214	232	250	200	291	177	501	247	302	568	424	746	308	580	499
hsa-miR-2355-5p	0	0	0	0	1	1	0	1	1	0	0	1	0	0	0	0	1	2
hsa-miR-4661-5p	0	0	0	0	1	0	0	1	0	0	0	0	1	0	0	0	0	0
hsa-miR-1275	0	1	0	0	0	0	0	0	0	0	0	0	0	0	0	0	0	0
hsa-miR-500a-3p	128	167	158	157	191	168	187	261	169	251	60	210	195	144	301	159	148	243
hsa-miR-142-3p	0	1	3	2	0	31	1	4	0	2	1	0	2	22	1	0	12	0
hsa-miR-552-3p	0	0	1	0	0	0	0	0	0	0	0	0	0	0	0	0	0	0
hsa-miR-6754-3p	0	0	0	0	0	0	0	0	0	0	0	0	0	0	0	1	0	0
hsa-miR-22-3p	1145	1128	1555	1453	1502	2174	1357	1934	1184	1592	499	922	931	609	1924	562	901	1395
hsa-miR-16-5p	16942	39261	33336	17138	44540	28682	19802	57954	25345	34550	41365	29854	29301	45996	57878	20634	52383	32842
hsa-miR-3159	0	0	0	0	0	0	0	0	0	0	0	0	0	0	1	0	0	0
hsa-miR-411-5p	256	770	389	624	916	548	512	1372	454	404	33	55	226	36	152	386	33	101
hsa-miR-1537-3p	1	0	0	0	0	0	0	0	0	0	0	0	0	0	0	0	0	1
hsa-miR-433-3p	5	10	4	8	9	3	10	6	5	12	5	17	18	20	20	14	11	10
hsa-miR-891b	0	0	0	0	0	0	0	0	0	0	0	0	0	0	1	0	0	0
hsa-miR-6884-3p	1	0	0	0	0	0	0	0	0	0	0	0	0	0	0	0	0	0
hsa-miR-217-5p	2	0	0	1	1	0	0	0	1	3	1	0	1	1	3	1	0	0
hsa-miR-5187-5p	1	0	1	0	0	0	0	1	0	0	0	1	0	1	1	0	3	0
hsa-miR-4785	0	0	0	0	0	0	0	0	0	0	1	0	0	0	1	0	0	0
hsa-miR-1252-3p	0	0	0	0	0	0	0	0	0	1	0	0	0	0	0	0	0	0
hsa-miR-7706	6	5	8	6	4	16	7	9	9	32	4	24	34	20	55	20	20	35
hsa-miR-1-5p	2	8	6	9	5	5	4	11	3	20	3	1	16	7	12	2	7	10
hsa-miR-365a-3p	221	188	381	249	243	389	248	293	309	505	142	334	409	203	708	192	228	585
hsa-miR-27a-3p	1324	1143	1672	2064	1801	1899	1801	1911	1658	3270	1054	1356	2916	1347	4729	1702	2062	3747
hsa-miR-671-5p	90	99	134	122	114	142	123	162	112	65	59	79	68	103	101	62	109	59
hsa-miR-539-5p	0	2	0	0	0	1	1	0	0	0	0	0	0	1	0	0	0	0
hsa-miR-302d-3p	0	0	0	1	0	0	0	0	0	0	0	0	0	0	0	0	0	0
hsa-miR-210-3p	41	16	17	30	55	23	24	28	20	40	8	8	43	17	39	42	18	39
hsa-miR-3177-3p	0	0	0	0	1	0	0	1	1	4	0	1	2	0	3	0	2	1
hsa-miR-191-5p	1790	1947	2620	2012	2033	2338	1978	2655	2145	4707	2380	4637	4888	4096	7369	2783	5035	5959
hsa-miR-138-2-3p	0	0	0	0	0	0	0	0	0	0	0	0	1	0	1	0	0	0
hsa-miR-4687-5p	0	0	0	0	0	0	0	0	0	0	0	1	0	0	0	0	0	1
hsa-miR-33b-5p	0	2	2	0	3	4	2	5	1	3	1	0	1	1	4	4	0	1

## Sheet: TMM.Norm(myobundle&EV)
mature_miR	S110_CTL_bundle_S1	S111_CTL_bundle_S4	S116_CTL_bundle_S7	S110_CLFS_bundle_S2	S111_CLFS_bundle_S5	S116_CLFS_bundle_S8	S110_IHFS_bundle_S3	S111_IHFS_bundle_S6	S116_IHFS_bundle_S9	S110_CTL_EV_S10	S111_CTL_EV_S13	S116_CTL_EV_S16	S110_CLFS_EV_S11	S111_CLFS_EV_S14	S116_CLFS_EV_S17	S110_IHFS_EV_S12	S111_IHFS_EV_S15	S116_IHFS_EV_S18
miR-140-5p	24.1114	51.9284	43.138	25.5958	43.8633	35.295	31.0707	36.4716	42.039	40.344	69.8412	60.7089	70.717	43.3415	87.6176	81.9173	36.0072	76.472
miR-133a-3p	27381.5	29100.4	20091	24686.5	26394	22298.6	26430.3	25501.3	21015.7	19091.6	14573.5	13583.4	18154	17500.9	16014.1	25610.3	15072.6	17406.3
miR-487a-3p	0	4.83055	3.40563	13.4715	11.7682	2.94125	8.10539	8.35808	8.91735	5.47037	9.70016	1.92727	4.87704	5.70283	1.61259	17.0218	2.05756	2.4406
miR-502-3p	76.855	56.7589	68.1127	71.3988	50.2824	62.7467	82.4048	63.8253	77.7084	57.4389	29.1005	68.418	52.0217	57.0283	49.4529	63.8316	57.6116	60.2014
miR-30d-5p	3628.76	4275.03	3226.27	3098.44	3346.45	3275.57	3748.74	3647.16	3356.75	2586.8	2238.8	2705.88	2102.82	2330.18	2872.57	3923.52	2427.92	2688.72
miR-665	9.04177	19.3222	14.7577	14.8186	14.9777	9.80417	21.6144	17.476	11.4652	41.0278	31.0405	25.0545	21.9467	52.4661	25.8015	45.746	60.6979	30.1007
miR-34c-5p	34.6601	24.1527	52.2197	33.6787	25.6761	43.1384	39.1761	34.952	38.2172	23.9329	32.9805	23.1272	14.6311	27.3736	16.6635	15.9579	26.7482	22.7789
miR-381-3p	2409.63	6896.81	2108.09	7150.65	7872.93	3720.68	4832.16	7520.75	3837.01	4636.83	4578.48	2039.05	4405.59	4496.11	3615.44	8293.86	4528.68	2885.6
miR-185-5p	179.328	152.162	234.989	199.378	171.174	216.672	259.373	151.965	173.251	188.728	203.703	204.29	264.173	205.302	261.778	204.261	203.698	291.244
miR-17-5p	128.092	76.0811	82.8704	86.2174	97.3552	60.7859	112.125	59.2664	80.2562	310.444	129.982	110.818	279.617	160.82	222	205.325	101.849	131.792
miR-92b-3p	25.6183	13.284	22.7042	24.2486	27.8158	25.4909	32.4216	13.6769	21.6564	38.9764	79.5413	106.963	25.198	136.868	61.8161	59.5762	78.1871	42.3037
miR-542-3p	479.214	705.26	720.859	1104.66	854.8	967.672	853.768	713.476	798.74	421.903	161.023	240.908	350.334	177.928	294.567	302.136	127.568	270.093
miR-181a-2-3p	102.473	89.3651	94.2225	126.632	103.774	81.3746	136.441	89.6594	112.104	65.6445	7.76013	9.63633	18.6953	5.70283	12.3632	30.852	5.14389	13.83
miR-335-3p	15.0696	16.9069	6.81127	10.7772	5.34919	7.84334	6.75449	6.83843	5.09563	2.73519	5.8201	9.63633	0.81284	6.8434	4.83778	4.25544	3.08633	4.06766
miR-27a-5p	22.6044	28.9833	28.3803	25.5958	28.8856	16.6671	24.3162	24.3144	14.013	0.683797	0	0	1.62568	1.14057	1.07506	0	1.02878	2.4406
miR-450a-2-3p	6.02785	6.03818	6.81127	8.08288	4.27935	8.82376	9.45629	5.31878	16.5608	8.20556	7.76013	10.6	16.2568	11.4057	18.2761	13.8302	7.20144	7.32179
miR-450a-5p	126.585	61.5895	81.7352	134.715	79.168	84.3159	43.2288	69.9039	101.913	106.672	34.9206	7.70907	53.6474	0	51.603	38.299	20.5756	32.5413
miR-18a-5p	33.1532	28.9833	31.7859	45.803	38.5141	24.5104	35.1234	22.0349	36.9433	71.7987	25.2204	23.1272	60.963	42.201	48.9153	50.0015	27.777	39.0495
miR-9-5p	9.04177	7.24582	6.81127	16.1658	19.2571	11.765	4.0527	11.3974	22.9303	6.15417	0	2.8909	4.87704	0	3.22519	9.57475	3.08633	7.32179
miR-1306-5p	12.0557	14.4916	10.2169	4.04144	20.3269	13.7258	6.75449	9.87773	19.1086	23.9329	65.9611	39.509	34.9521	70.7151	60.2035	47.8737	77.1583	39.8631
miR-23a-3p	4627.88	3343.95	4761.07	5183.82	3999.05	4739.34	5272.56	3529.39	4639.57	5709.7	5884.12	6303.13	7108.28	7192.41	7821.08	5954.43	6973.06	7562.59
miR-675-3p	134.12	60.3818	87.4112	90.2588	65.2601	88.2376	99.9665	51.6681	75.1606	151.119	89.2415	149.363	223.531	130.025	169.86	141.493	171.806	198.502
miR-125a-5p	9444.13	10540.3	13430.7	8369.82	11751.1	9913.98	8934.84	10408.1	11926.3	6567.87	9882.52	8813.39	6215.78	7747.87	6948.67	6486.36	8847.49	7069.59
miR-2110	10.5487	4.83055	14.7577	25.5958	13.9079	7.84334	10.8072	9.87773	19.1086	13.6759	3.88006	4.81817	16.2568	10.2651	7.52544	12.7663	12.3453	13.0165
miR-337-5p	247.142	413.012	219.096	431.087	456.821	230.398	337.725	442.218	266.247	289.93	498.588	171.527	317.82	420.869	281.129	402.139	563.77	278.228
miR-483-3p	159.738	13.284	23.8394	121.243	8.5587	17.6475	27.018	79.0218	21.6564	30.7709	25.2204	56.8544	65.0272	27.3736	403.686	39.3628	39.0936	49.6254
miR-374a-5p	444.554	422.673	390.513	436.475	402.259	473.542	434.989	451.336	385.994	251.637	170.723	94.4361	200.771	95.8076	183.836	188.303	108.022	157.012
miR-193a-5p	140.147	105.064	170.282	118.549	95.2155	112.748	85.1066	93.4585	115.926	119.664	275.485	191.763	147.937	239.519	162.334	124.472	232.504	140.741
miR-146a-5p	0	38.6444	39.7324	29.6372	43.8633	36.2754	8.10539	38.7511	8.91735	3.41898	124.162	26.9817	7.31556	110.635	17.201	3.19158	119.338	34.9819
miR-28-3p	328.518	309.155	362.132	269.429	310.253	274.517	297.198	302.41	336.312	402.073	275.485	411.471	377.97	354.716	368.209	379.798	305.547	477.543
miR-425-3p	18.0835	12.0764	20.4338	21.5543	13.9079	17.6475	13.509	7.59825	5.09563	16.4111	17.4603	24.0908	13.8183	26.233	19.3511	22.3411	16.4604	17.0842
miR-10a-5p	1286.95	1406.9	1255.54	1139.69	1386.51	1021.59	1299.56	1433.79	1022.95	1068.09	1299.82	1368.36	905.503	1475.89	783.721	788.321	1463.95	890.004
let-7a-3p	15.0696	14.4916	9.08169	8.08288	12.838	17.6475	10.8072	12.1572	22.9303	20.5139	27.1605	48.1817	26.0109	31.9359	31.1768	23.4049	39.0936	37.4225
miR-493-3p	114.529	283.795	186.175	320.621	361.605	188.24	233.705	313.808	244.59	392.499	271.605	361.362	371.468	460.789	382.722	705.34	407.396	292.058
miR-500a-5p	10.5487	12.0764	9.08169	14.8186	10.6984	11.765	17.5617	15.9563	20.3825	18.4625	1.94003	0	4.87704	3.4217	4.30025	6.38316	0	4.06766
miR-744-5p	40.688	65.2124	73.7887	60.6216	55.6315	39.2167	45.9305	55.4672	43.3129	47.8658	93.1215	85.7634	56.8988	62.7312	52.6781	44.6821	83.331	53.6931
miR-99a-5p	379.754	289.833	336.022	231.709	209.688	363.735	282.338	262.14	346.503	162.06	161.023	263.072	134.931	155.117	134.92	147.877	139.914	150.503
miR-532-3p	113.022	103.857	73.7887	133.367	115.542	70.59	102.668	119.293	90.4475	125.135	44.6207	62.6362	112.172	47.9038	88.1551	123.408	53.4964	84.6073
miR-196a-5p	2008.78	691.976	2093.33	1941.24	969.273	1596.12	2007.44	745.388	2161.82	2440.47	725.572	2629.76	2308.46	599.938	2213.55	3482.02	578.173	1849.97
miR-3605-3p	27.1253	12.0764	13.6225	5.38859	8.5587	5.8825	5.40359	13.6769	6.36954	9.57316	11.6402	25.0545	13.0054	20.5302	11.8257	15.9579	19.5468	11.3894
miR-758-3p	10.5487	8.45346	10.2169	12.1243	13.9079	12.7454	8.10539	9.1179	3.82172	8.88936	0	3.85453	0.81284	7.98397	4.30025	6.38316	6.17267	6.50825
miR-497-5p	15.0696	14.4916	9.08169	8.08288	21.3967	6.86292	13.509	17.476	3.82172	6.83797	5.8201	0	3.25136	3.4217	2.15013	5.3193	4.11511	0.813532
miR-378d	3.01392	12.0764	11.3521	13.4715	6.41902	9.80417	21.6144	7.59825	10.1913	4.10278	3.88006	9.63633	3.25136	11.4057	4.30025	10.6386	8.23022	3.25413
miR-101-3p	1537.1	1533.7	1525.72	1457.61	1576.94	1651.02	1688.62	1411.76	1551.62	1590.51	1707.23	917.379	1656.57	1621.89	1676.02	1655.37	1656.33	1535.95
miR-127-5p	4.52088	26.568	11.3521	14.8186	18.1872	12.7454	17.5617	20.5153	21.6564	5.47037	0	0.963633	8.94124	1.14057	2.68766	9.57475	6.17267	7.32179
miR-193b-3p	12.0557	4.83055	17.0282	8.08288	2.13967	10.7846	6.75449	3.0393	8.91735	6.15417	7.76013	7.70907	4.0642	7.98397	7.52544	5.3193	8.23022	14.6436
miR-205-5p	0	1.20764	1.13521	0	0	0.980417	0	0.759825	0	15.7273	11.6402	10.6	8.94124	29.6547	2.68766	6.38316	52.4677	12.203
miR-496	4.52088	9.66109	1.13521	9.43002	9.62854	9.80417	10.8072	15.1965	2.54782	5.47037	11.6402	1.92727	12.1926	6.8434	6.98791	17.0218	7.20144	6.50825
miR-320c	186.863	48.3055	168.011	96.9945	59.9109	113.728	189.126	50.1485	117.2	523.788	1722.75	1349.09	512.089	1117.76	589.134	672.36	1170.75	374.225
miR-424-3p	31.6462	16.9069	48.8141	37.7201	31.0253	43.1384	39.1761	22.7948	39.4911	51.9686	40.7407	30.8363	43.8933	28.5142	51.603	35.1074	32.9209	65.8961
miR-493-5p	229.058	315.193	205.473	439.17	389.421	271.576	340.426	423.982	285.355	343.266	291.005	366.181	330.826	457.367	354.771	584.06	312.748	294.498
miR-629-5p	25.6183	32.6062	38.5972	43.1087	44.9332	41.1775	35.1234	33.4323	33.1216	50.601	79.5413	82.8725	63.4015	104.932	79.0171	68.0871	97.7339	65.0825
miR-24-3p	11211.8	9455.8	12294.3	14100.6	11965.1	12106.2	12776.8	9752.36	11671.5	13454.4	13917.8	12804.8	16144.6	15860.7	19234.5	15649.4	17213.5	16924.7
miR-655-3p	15.0696	62.7971	18.1634	51.1916	70.6093	27.4517	33.7725	49.3886	26.7521	52.6524	40.7407	16.3818	54.4603	59.3095	45.1526	58.5123	37.036	24.406
miR-223-3p	0	0	0	13.4715	1.06984	100.983	2.7018	11.3974	0	0	19.4003	2.8909	6.50272	85.5425	0	0	24.6907	0.813532
miR-598-3p	100.966	79.704	87.4112	105.077	59.9109	88.2376	101.317	62.3057	80.2562	129.238	65.9611	159.963	151.188	138.009	163.41	132.983	131.684	172.469
miR-22-5p	37.674	36.2291	34.0563	32.3315	40.6538	37.2559	37.8252	32.6725	35.6694	25.3005	34.9206	25.0545	21.9467	21.6708	19.3511	13.8302	15.4317	22.7789
miR-6511a-3p	0	0	0	5.38859	4.27935	15.6867	10.8072	0	15.2869	19.1463	7.76013	26.9817	22.7595	9.12453	25.8015	34.0435	4.11511	13.0165
miR-486-3p	60.2785	50.7207	38.5972	35.0258	23.5364	43.1384	21.6144	27.3537	35.6694	8.20556	0	13.4909	6.50272	9.12453	6.45038	8.51089	4.11511	1.62706
miR-134-5p	278.788	522.907	557.389	491.708	715.721	401.971	447.147	619.257	552.876	341.215	993.296	864.379	330.013	799.537	497.216	488.312	1024.66	634.555
miR-487b-3p	48.2228	88.1575	38.5972	130.673	120.892	82.3551	97.2647	100.297	67.5171	99.8343	64.0211	112.745	86.161	96.9482	65.0413	138.302	104.935	65.0825
miR-625-3p	28.6323	16.9069	36.3267	28.2901	34.2348	22.5496	35.1234	31.9127	26.7521	26.6681	98.9416	55.8907	43.8933	100.37	60.741	48.9376	141.971	69.9637
miR-323a-3p	25.6183	33.8138	47.6789	35.0258	44.9332	44.1188	45.9305	41.0306	42.039	64.9607	100.882	126.236	65.84	138.009	80.0922	103.194	100.82	75.6585
miR-138-5p	61.7854	26.568	68.1127	33.6787	57.7712	86.2767	66.194	34.1921	86.6257	34.1898	91.1815	69.3816	32.5136	78.6991	73.1043	40.4267	84.3598	98.4373
miR-1-3p	72670.2	127898	59841.5	74524.1	106512	69905.7	76356.8	117322	72490.5	37596.5	14689.9	20305.7	29406.9	18716.7	26542.2	54849.5	13230.1	20051.9
miR-129-5p	3.01392	0	6.81127	8.08288	6.41902	0	2.7018	0	5.09563	6.83797	19.4003	21.1999	11.3798	15.9679	21.5013	8.51089	6.17267	11.3894
miR-539-3p	12.0557	22.9451	13.6225	20.2072	24.6063	17.6475	25.6671	28.1135	17.8347	28.7195	25.2204	15.4181	17.8825	25.0925	11.8257	25.5327	28.8058	18.7112
miR-146b-3p	15.0696	44.6826	45.4084	10.7772	34.2348	23.53	8.10539	38.7511	34.3955	6.83797	17.4603	28.909	4.0642	13.6868	15.5884	4.25544	21.6043	21.9654
miR-182-5p	60.2785	10.8687	18.1634	21.5543	9.62854	9.80417	32.4216	10.6376	16.5608	55.3875	17.4603	19.2727	63.4015	20.5302	24.1889	81.9173	22.6331	20.3383
miR-504-5p	12.0557	10.8687	11.3521	2.69429	5.34919	7.84334	5.40359	6.0786	12.7391	11.6245	1.94003	3.85453	2.43852	0	3.22519	11.7025	1.02878	2.4406
miR-769-5p	61.7854	51.9284	55.6253	56.5801	54.5617	61.7663	67.5449	53.1878	61.1476	56.0713	17.4603	27.9454	43.0805	35.3576	33.8645	53.193	42.1799	33.3548
miR-19a-3p	57.2645	42.2673	54.4901	52.5387	60.9807	53.923	55.3868	49.3886	44.5868	49.2334	58.201	21.1999	57.7116	57.0283	48.3778	37.2351	41.1511	30.1007
miR-7704	42.1949	14.4916	53.3549	30.9844	13.9079	20.5888	66.194	12.1572	53.5041	64.9607	143.562	155.145	112.985	79.8397	47.3028	67.0232	72.0144	87.8614
miR-15b-3p	18.0835	13.284	5.67605	9.43002	6.41902	0.980417	9.45629	7.59825	5.09563	18.4625	27.1605	17.3454	8.94124	20.5302	19.3511	18.0856	21.6043	19.5248
miR-32-5p	51.2367	44.6826	51.0845	66.0102	52.422	68.6292	85.1066	47.869	39.4911	77.269	62.081	35.6544	73.1556	49.0444	59.1284	72.3425	54.5252	48.8119
miR-3925-5p	1.50696	0	3.40563	1.34715	0	0.980417	2.7018	0	2.54782	0	7.76013	15.4181	8.1284	13.6868	12.9008	4.25544	9.259	5.69472
miR-1301-3p	9.04177	18.1146	13.6225	9.43002	21.3967	3.92167	8.10539	19.7555	15.2869	26.6681	9.70016	15.4181	17.8825	11.4057	11.2882	15.9579	16.4604	13.83
miR-132-5p	27.1253	42.2673	30.6507	8.08288	48.1427	12.7454	9.45629	25.0742	25.4782	8.88936	5.8201	1.92727	1.62568	3.4217	3.76272	2.12772	2.05756	0.813532
miR-181b-5p	378.247	236.697	283.803	299.066	278.158	428.442	482.271	295.572	424.211	815.086	465.608	599.38	710.422	629.593	677.289	863.855	497.928	491.373
miR-196b-5p	33.1532	18.1146	46.5436	32.3315	26.7459	36.2754	39.1761	21.2751	34.3955	29.4033	19.4003	55.8907	26.0109	15.9679	25.8015	42.5544	16.4604	31.7277
miR-370-3p	235.086	339.346	294.02	497.097	409.748	260.791	366.093	398.148	392.364	389.764	345.326	411.471	352.772	444.821	389.71	968.113	492.785	330.294
miR-574-3p	423.456	392.482	492.682	286.942	387.281	291.184	326.917	369.275	370.707	504.642	1753.79	1405.94	698.229	1772.44	1055.71	596.826	2024.63	978.679
miR-342-3p	964.455	797.04	985.363	860.827	806.657	851.983	826.75	736.271	885.366	1600.08	2578.3	3149.15	1887.41	3430.83	2509.73	2112.83	3328.1	2279.52
miR-584-5p	3.01392	1.20764	2.27042	6.73573	2.13967	9.80417	1.3509	2.27948	7.64345	6.83797	3.88006	21.1999	12.1926	9.12453	28.4892	9.57475	5.14389	20.3383
miR-409-5p	34.6601	26.568	34.0563	35.0258	50.2824	36.2754	28.3689	39.5109	25.4782	32.8222	15.5203	16.3818	32.5136	10.2651	18.8136	34.0435	14.4029	20.3383
miR-30c-5p	2682.39	1937.05	1916.24	2338.65	1519.17	1788.28	2083.09	1531.81	1854.81	4350.32	2619.04	2509.3	4802.26	3239.21	4164.25	3583.08	3172.75	4122.98
let-7b-5p	38519.4	31630.4	29403.1	28304.9	29550	21645.7	24956.5	27907.6	26024.7	47073.3	44034.9	52496.8	44926.5	33647.9	38132.5	53867.5	32431.2	28779.5
miR-542-5p	40.688	32.6062	55.6253	55.233	37.4443	59.8055	47.2814	31.1528	54.778	49.9172	42.6807	30.8363	60.963	53.6066	72.0292	41.4906	90.5324	69.9637
miR-455-5p	61.7854	67.6277	135.09	80.8288	73.8188	134.317	109.423	67.6244	124.843	101.886	108.642	107.927	115.423	106.073	169.322	97.8752	100.82	116.335
miR-19b-3p	394.824	379.198	367.808	396.061	400.119	388.245	389.059	363.196	270.068	406.175	450.087	211.999	481.201	353.576	290.267	291.498	370.36	320.532
miR-675-5p	16.5766	33.8138	37.462	18.86	24.6063	10.7846	43.2288	30.393	35.6694	44.4468	36.8606	7.70907	4.87704	47.9038	39.7773	52.1292	49.3813	7.32179
miR-199a-5p	644.98	1050.64	1037.58	406.838	1315.9	609.82	516.043	899.633	807.658	522.421	1249.38	395.09	403.168	734.525	561.183	257.454	903.267	598.759
miR-30a-5p	8702.7	5956.06	7082.58	9214.48	5339.56	7473.72	8842.98	5991.22	6379.73	9896.59	4958.72	4727.59	8876.21	4531.47	8053.29	8088.53	5064.67	7256.7
miR-193b-5p	4.52088	12.0764	15.893	10.7772	10.6984	15.6867	13.509	12.917	11.4652	10.257	34.9206	21.1999	14.6311	19.3896	29.5642	9.57475	31.8921	17.8977
miR-136-3p	42.1949	55.5513	40.8676	68.7045	67.3998	52.9425	56.7377	66.1048	44.5868	88.8936	71.7812	109.854	71.5299	93.5265	59.1284	112.769	110.079	79.7261
miR-339-3p	19.5905	15.6993	22.7042	17.5129	9.62854	17.6475	13.509	16.7162	19.1086	19.1463	5.8201	16.3818	10.5669	15.9679	15.5884	8.51089	23.6619	26.033
miR-299-5p	96.4455	184.768	78.3296	167.046	185.082	100.983	145.897	176.279	123.569	99.8343	21.3404	12.5272	65.84	19.3896	27.9516	124.472	8.23022	34.1683
miR-576-5p	19.5905	8.45346	20.4338	12.1243	13.9079	18.6279	16.2108	21.2751	11.4652	24.6167	36.8606	62.6362	34.1393	49.0444	47.8403	36.1713	49.3813	29.2871
miR-615-3p	39.181	24.1527	61.3014	36.373	25.6761	37.2559	33.7725	36.4716	39.4911	34.1898	48.5008	66.4907	47.1447	39.9198	49.9904	37.2351	66.8706	45.5578
miR-543	12.0557	31.3986	13.6225	64.663	52.422	28.4321	32.4216	45.5895	26.7521	36.925	36.8606	46.2544	37.3906	37.6387	32.7894	46.8099	31.8921	21.9654
miR-10b-3p	13.5627	48.3055	32.9211	17.5129	39.584	20.5888	16.2108	41.7904	30.5738	21.1977	79.5413	66.4907	26.0109	95.8076	46.7652	24.4688	100.82	49.6254
miR-29b-3p	1910.83	1057.89	2137.6	1818.65	1245.29	1927.5	1553.53	1218.76	1741.43	1861.29	1016.58	1929.19	1812.63	521.239	1249.22	1302.17	776.727	1939.46
miR-431-5p	122.064	563.966	217.96	289.636	409.748	219.613	313.408	685.362	262.425	247.534	213.404	282.345	166.632	217.848	195.124	478.737	172.835	120.403
miR-887-3p	36.1671	24.1527	42.0028	17.5129	14.9777	29.4125	28.3689	12.917	21.6564	28.7195	29.1005	14.4545	30.8879	26.233	26.8766	45.746	18.518	20.3383
miR-92a-3p	3297.23	2956.29	3573.64	3772.01	2968.8	3504.01	3766.3	3176.83	3431.91	5843.73	6879.35	8497.32	5699.63	9199.81	6794.4	5532.08	8927.73	5829.77
miR-337-3p	21.0975	18.1146	14.7577	28.2901	25.6761	12.7454	16.2108	24.3144	10.1913	33.506	27.1605	21.1999	21.1338	34.217	20.9637	45.746	43.2087	20.3383
miR-491-5p	18.0835	26.568	21.569	20.2072	28.8856	29.4125	17.5617	21.2751	26.7521	15.0435	5.8201	23.1272	17.0696	11.4057	11.8257	6.38316	7.20144	19.5248
miR-660-5p	881.572	877.952	804.865	1042.69	916.851	901.004	1179.33	864.681	895.557	1074.93	651.851	907.743	988.413	937.546	943.905	1022.37	798.331	1112.91
miR-421	64.7993	62.7971	93.0873	103.73	69.5394	82.3551	85.1066	58.5065	91.7214	127.87	98.9416	125.272	143.873	120.9	149.434	144.685	108.022	165.147
miR-151a-5p	63.2924	65.2124	47.6789	71.3988	55.6315	32.3538	54.0359	44.8297	54.778	84.107	48.5008	32.7635	62.5886	28.5142	52.1405	65.9594	15.4317	40.6766
miR-151a-3p	631.417	838.1	710.642	643.936	758.515	637.271	725.432	707.397	761.797	889.62	1278.48	1471.47	1002.23	1151.97	1187.94	951.091	1291.12	1120.23
miR-30a-3p	319.476	263.265	280.397	385.284	249.272	313.734	294.496	240.105	299.368	645.504	469.488	730.434	660.026	659.248	715.992	718.106	548.339	618.284
miR-148a-3p	283.309	792.21	929.738	172.435	918.99	478.444	285.04	927.746	731.223	318.649	3096.29	2015.92	284.494	2107.77	1003.57	409.586	2593.55	986.814
miR-106b-3p	61.7854	54.3437	55.6253	78.1345	70.6093	50.9817	62.1413	64.5851	49.6824	76.5852	65.9611	103.109	56.0859	71.8557	58.5909	57.4485	41.1511	63.4555
miR-412-5p	15.0696	32.6062	1.13521	40.4144	35.3046	0	14.8599	29.6332	1.27391	10.257	9.70016	0	13.0054	6.8434	0.537531	30.852	8.23022	0.813532
miR-503-3p	4.52088	19.3222	22.7042	10.7772	10.6984	7.84334	6.75449	6.0786	11.4652	8.20556	7.76013	9.63633	4.0642	9.12453	6.98791	3.19158	10.2878	8.13532
miR-1307-3p	150.696	89.3651	136.225	111.813	97.3552	121.572	105.37	94.2183	141.404	94.364	40.7407	69.3816	65.0272	49.0444	70.4166	123.408	37.036	49.6254
miR-376a-3p	596.757	1516.79	749.239	1449.53	1478.52	860.806	934.822	1542.44	914.666	1033.9	1668.43	932.797	1152.61	1729.1	819.198	1153.22	1753.04	1182.88
miR-3065-5p	15.0696	4.83055	38.5972	35.0258	6.41902	39.2167	22.9653	9.1179	44.5868	30.0871	15.5203	26.9817	50.3961	21.6708	44.0776	27.6604	25.7194	48.8119
miR-323b-3p	21.0975	22.9451	23.8394	21.5543	11.7682	17.6475	14.8599	10.6376	17.8347	38.9764	25.2204	55.8907	37.3906	30.7953	49.9904	41.4906	30.8633	58.5743
miR-98-5p	349.615	334.515	323.535	386.631	378.722	325.499	290.443	281.135	315.929	186.677	46.5608	83.8361	147.937	53.6066	97.2932	154.26	37.036	88.675
miR-29a-3p	3930.16	2027.62	3091.18	2829.01	2341.87	3134.39	3338.07	2439.04	3179.67	2498.59	3996.47	3074.95	3162.76	2992.85	2688.19	1858.56	4153.18	3945.63
miR-362-5p	88.9107	88.1575	84.0056	99.6888	112.333	129.415	126.984	120.812	73.8867	33.506	3.88006	6.74543	16.2568	3.4217	10.2131	18.0856	1.02878	5.69472
miR-106b-5p	33.1532	32.6062	23.8394	22.9015	32.0951	22.5496	27.018	8.35808	28.026	69.0635	29.1005	6.74543	60.1501	9.12453	34.402	10.6386	18.518	23.5924
miR-505-3p	18.0835	9.66109	11.3521	18.86	14.9777	6.86292	13.509	12.917	11.4652	18.4625	19.4003	11.5636	19.5081	17.1085	19.8887	21.2772	16.4604	30.9142
miR-379-5p	723.341	1143.63	874.112	1302.69	1327.67	753.941	995.612	1315.26	935.048	691.319	419.047	391.235	414.548	246.362	314.993	835.131	278.799	301.007
miR-15a-5p	123.571	235.489	174.822	115.855	267.459	200.005	154.002	275.057	157.965	41.7116	118.342	30.8363	47.1447	87.8236	31.1768	25.5327	68.9281	36.6089
miR-484	46.7158	25.3604	51.0845	47.1501	25.6761	42.1579	48.6323	17.476	28.026	66.3283	67.9011	74.1998	70.717	114.057	67.7289	68.0871	98.7627	75.6585
miR-382-3p	6.02785	3.62291	14.7577	9.43002	7.48886	13.7258	9.45629	4.55895	12.7391	8.88936	15.5203	26.9817	7.31556	17.1085	12.9008	7.44702	24.6907	9.76238
miR-26b-5p	5001.61	5923.46	4780.37	4189.63	5314.95	3912.85	4632.23	4970.78	4499.44	4227.92	2941.09	2286.7	3946.34	2258.32	3239.16	4191.61	2237.59	2933.6
let-7g-5p	2243.87	2305.38	2085.38	2128.49	2356.85	1817.69	1995.28	2005.94	1992.39	2405.6	2525.92	1590.96	2627.1	2043.9	2292.03	2143.68	1949.53	1934.58
miR-432-5p	660.049	1199.18	740.158	1453.57	1589.78	726.489	941.576	1377.56	964.348	1469.48	1889.59	2327.17	1407.84	2005.12	1463.16	2952.21	1895.01	1013.66
miR-6724-5p	0	0	0	5.38859	17.1174	15.6867	10.8072	6.0786	25.4782	0	0	0	0	0	0	0	0	0
miR-628-3p	13.5627	3.62291	7.94648	10.7772	4.27935	1.96083	1.3509	9.1179	5.09563	16.4111	17.4603	28.909	15.444	26.233	31.7143	23.4049	22.6331	21.1518
miR-532-5p	1103.1	1109.82	869.572	1220.51	1192.87	987.28	1304.97	965.738	983.457	1201.43	869.134	1436.78	1120.09	1266.03	1300.29	1343.66	1126.51	1479
miR-296-5p	12.0557	6.03818	10.2169	9.43002	8.5587	6.86292	17.5617	13.6769	10.1913	5.47037	9.70016	4.81817	4.0642	3.4217	5.91284	6.38316	6.17267	4.06766
miR-378a-5p	49.7297	65.2124	39.7324	55.233	48.1427	55.8838	68.8958	61.5458	52.2302	19.8301	13.5802	9.63633	19.5081	10.2651	9.13803	22.3411	6.17267	16.2706
miR-320d	123.571	31.3986	111.251	51.1916	36.3745	80.3942	108.072	41.0306	86.6257	313.179	1012.7	851.852	290.997	666.091	325.744	389.373	670.763	216.399
miR-20a-5p	587.715	338.138	384.837	517.304	344.488	463.737	555.219	286.454	309.56	679.694	327.865	250.545	717.737	398.058	540.756	427.672	312.748	424.664
miR-95-3p	266.732	509.623	316.724	387.978	347.697	377.461	316.11	398.908	453.511	305.657	225.044	378.708	321.072	248.644	553.657	490.44	181.065	376.665
miR-21-3p	21.0975	27.7756	22.7042	14.8186	16.0476	19.6083	16.2108	15.9563	22.9303	14.3597	7.76013	16.3818	15.444	18.2491	18.2761	18.0856	17.4892	17.8977
miR-222-3p	343.587	119.556	328.076	261.346	187.222	300.008	297.198	181.598	282.808	309.076	399.647	403.762	274.74	268.033	337.032	250.007	296.288	262.771
miR-148b-3p	611.826	437.164	642.529	449.947	620.506	577.466	632.22	588.105	626.763	622.255	762.433	474.108	690.914	558.878	678.364	581.932	615.209	588.183
miR-590-3p	52.7437	68.8353	49.9493	61.9687	57.7712	49.0209	62.1413	62.3057	31.8477	25.3005	17.4603	15.4181	21.1338	14.8274	18.8136	24.4688	12.3453	9.76238
miR-100-5p	2931.04	1353.76	2623.47	2529.94	1647.55	3236.36	3007.1	1539.41	2745.27	2506.12	1604.41	4317.08	1893.1	2300.52	2507.05	2046.87	1988.63	2493.47
miR-1180-3p	18.0835	10.8687	13.6225	10.7772	14.9777	15.6867	18.9126	11.3974	15.2869	21.1977	27.1605	26.0181	15.444	22.8113	17.201	18.0856	15.4317	9.76238
miR-320a-3p	651.007	455.279	698.155	445.905	374.443	506.876	560.623	449.057	512.111	654.394	1288.18	1264.29	759.192	1478.17	932.079	857.472	1464.98	714.281
miR-664a-3p	19.5905	12.0764	5.67605	5.38859	10.6984	11.765	10.8072	8.35808	10.1913	10.257	11.6402	10.6	10.5669	5.70283	13.4383	12.7663	5.14389	4.06766
miR-214-5p	13.5627	14.4916	27.2451	5.38859	26.7459	15.6867	12.1581	22.7948	24.2042	6.83797	25.2204	9.63633	6.50272	17.1085	7.52544	2.12772	11.3166	7.32179
miR-1296-5p	25.6183	13.284	24.9746	22.9015	18.1872	26.4713	16.2108	20.5153	34.3955	8.88936	44.6207	33.7272	22.7595	35.3576	29.0267	24.4688	50.4101	31.7277
miR-503-5p	872.531	477.016	1031.91	1097.92	791.68	1203.95	1034.79	484.768	973.266	1684.88	1119.4	1403.05	1703.71	1506.69	2125.94	1419.19	1410.45	1991.53
miR-301a-3p	31.6462	18.1146	26.1099	37.7201	31.0253	17.6475	36.4743	25.8341	31.8477	69.7473	50.4408	18.309	77.2198	36.4981	54.8282	44.6821	42.1799	43.1172
miR-328-3p	58.7715	83.3269	81.7352	40.4144	60.9807	37.2559	51.3341	67.6244	68.791	71.1149	131.922	123.345	81.284	201.88	136.533	107.45	271.597	93.5562
miR-495-5p	6.02785	7.24582	3.40563	10.7772	4.27935	3.92167	6.75449	11.3974	6.36954	9.57316	1.94003	4.81817	6.50272	11.4057	2.15013	8.51089	6.17267	1.62706
miR-152-3p	738.411	781.341	1366.79	817.718	1229.24	1031.4	898.347	828.969	1101.93	813.718	1356.08	1111.07	923.386	1133.72	1166.98	820.237	1237.62	1326.87
miR-1185-5p	18.0835	55.5513	31.7859	45.803	40.6538	33.3342	40.527	44.0699	33.1216	30.0871	11.6402	11.5636	32.5136	4.56227	15.0509	34.0435	6.17267	14.6436
miR-133a-5p	162.752	207.714	138.496	169.74	213.967	200.005	208.038	244.664	157.965	43.763	19.4003	36.6181	35.7649	27.3736	45.1526	63.8316	55.554	27.6601
miR-361-5p	703.751	507.207	921.791	743.625	596.969	783.353	728.134	645.092	808.931	890.987	830.334	1103.36	885.182	867.971	968.631	824.492	778.785	857.462
miR-208a-3p	12.0557	47.0978	12.4873	41.7615	133.73	43.1384	14.8599	57.7467	21.6564	7.52177	31.0405	4.81817	12.1926	39.9198	21.5013	19.1495	47.3238	21.1518
miR-30c-2-3p	25.6183	16.9069	18.1634	35.0258	19.2571	25.4909	32.4216	20.5153	19.1086	31.4547	3.88006	7.70907	18.6953	3.4217	10.7506	15.9579	1.02878	13.0165
miR-30e-3p	82.8829	107.48	95.3577	84.8702	93.0759	79.4138	112.125	75.2227	80.2562	95.7316	112.522	101.181	118.675	110.635	109.119	129.791	91.5612	104.132
miR-149-5p	280.295	164.239	242.935	301.761	171.174	250.006	272.881	196.035	229.303	479.342	378.306	436.526	508.025	523.52	567.633	419.161	469.123	469.408
miR-656-3p	9.04177	2.41527	1.13521	9.43002	11.7682	2.94125	2.7018	5.31878	10.1913	5.47037	3.88006	5.7818	0.81284	13.6868	2.68766	4.25544	5.14389	4.88119
miR-221-3p	5422.05	1818.7	5659.03	4609.93	2286.24	5410.92	5344.15	2002.9	5070.15	5370.54	4681.3	8755.57	4405.59	4388.9	5504.86	3873.52	4425.8	6340.67
miR-378i	0	38.6444	2.27042	4.04144	4.27935	3.92167	9.45629	5.31878	15.2869	3.41898	0	0.963633	3.25136	7.98397	2.68766	0	4.11511	0.813532
miR-3615	42.1949	31.3986	55.6253	36.373	22.4666	37.2559	59.4395	33.4323	43.3129	50.601	31.0405	83.8361	38.2035	76.418	56.9783	52.1292	79.2159	69.1502
miR-652-3p	0	9.66109	3.40563	16.1658	13.9079	8.82376	0	11.3974	17.8347	2.05139	0	3.85453	11.3798	0	5.37531	17.0218	0	1.62706
miR-4662a-5p	15.0696	4.83055	5.67605	13.4715	3.20951	5.8825	16.2108	12.917	12.7391	5.47037	13.5802	15.4181	5.68988	12.5462	15.5884	10.6386	9.259	8.94885
miR-374b-5p	108.501	86.9498	96.4929	109.119	89.8663	124.513	110.774	110.934	133.76	62.2255	17.4603	36.6181	55.2731	27.3736	41.9274	63.8316	14.4029	43.1172
let-7i-5p	8562.55	10167.1	11821	8303.81	13008.2	8997.29	9001.04	10781.9	13146.7	9099.28	7705.81	8155.23	8265.77	6222.93	7085.74	10293.9	7407.2	7852.21
miR-33a-5p	10.5487	13.284	9.08169	12.1243	6.41902	10.7846	12.1581	10.6376	6.36954	20.5139	11.6402	5.7818	21.1338	3.4217	6.45038	8.51089	8.23022	8.13532
miR-1287-5p	9.04177	12.0764	11.3521	4.04144	13.9079	13.7258	5.40359	8.35808	15.2869	11.6245	23.2804	15.4181	13.8183	27.3736	19.3511	17.0218	23.6619	18.7112
miR-154-5p	87.4038	88.1575	87.4112	107.772	109.123	77.453	122.932	94.9781	77.7084	114.194	178.483	95.3997	125.177	139.149	107.506	115.961	121.396	111.454
miR-127-3p	893.628	1939.46	1198.78	1850.98	2277.68	1248.07	1156.37	2289.35	1593.66	1010.65	735.272	806.561	844.54	643.28	601.498	1095.78	724.26	780.177
miR-23b-3p	2082.62	1283.72	1882.18	2159.48	1405.77	1774.56	2104.7	1191.41	1845.89	1238.36	186.243	307.399	799.021	143.711	459.052	765.98	132.712	376.665
miR-654-3p	540.999	1003.55	827.569	969.945	1173.61	770.608	795.679	1192.17	873.901	713.884	1652.91	1524.47	786.829	2058.72	1010.56	1160.67	1917.64	1097.45
miR-3613-5p	6.02785	31.3986	12.4873	20.2072	39.584	20.5888	21.6144	40.2707	14.013	15.0435	11.6402	0	4.87704	1.14057	5.91284	7.44702	5.14389	6.50825
miR-125b-5p	48414.2	43441.1	49453.2	46138.4	45062.6	42811.9	45111.9	38748	44912.9	50719.3	25637.5	34623.3	47886	28035.1	37305.2	40935.2	28257.4	45106.3
miR-324-5p	82.8829	66.42	70.3831	83.5231	80.2378	66.6684	72.9485	56.9869	75.1606	145.649	62.081	77.0907	131.68	49.0444	93.5304	134.046	55.554	129.352
miR-671-3p	0	12.0764	13.6225	8.08288	11.7682	5.8825	8.10539	9.87773	11.4652	11.6245	27.1605	34.6908	12.1926	22.8113	18.8136	5.3193	36.0072	14.6436
miR-184	15.0696	21.7375	12.4873	29.6372	31.0253	23.53	25.6671	27.3537	25.4782	51.9686	25.2204	48.1817	71.5299	45.6227	54.8282	88.3004	31.8921	59.3878
miR-154-3p	3.01392	21.7375	5.67605	12.1243	14.9777	4.90209	4.0527	17.476	8.91735	4.10278	0	1.92727	1.62568	0	0	4.25544	1.02878	0
miR-143-3p	1045.83	1073.59	1739.14	1111.4	2064.79	1548.08	1387.37	1224.08	1591.11	1266.39	3371.78	2398.48	1231.45	2180.76	1727.09	1167.06	2474.21	2268.94
miR-93-3p	9.04177	7.24582	12.4873	5.38859	5.34919	12.7454	14.8599	6.83843	8.91735	21.1977	19.4003	23.1272	18.6953	31.9359	16.6635	21.2772	24.6907	18.7112
miR-195-5p	34.6601	44.6826	20.4338	18.86	44.9332	17.6475	35.1234	51.6681	14.013	23.2491	27.1605	15.4181	16.2568	18.2491	8.06297	7.44702	14.4029	8.13532
miR-10b-5p	791.155	2150.8	1420.15	509.221	1978.13	1092.18	707.871	1980.1	1131.23	689.267	1821.69	1151.54	509.65	1631.01	697.716	624.486	1511.27	820.854
miR-1843	13.5627	7.24582	18.1634	14.8186	9.62854	18.6279	18.9126	10.6376	12.7391	21.8815	27.1605	26.9817	17.8825	23.9519	29.0267	21.2772	32.9209	26.8465
miR-423-3p	195.905	165.446	234.989	192.642	186.152	207.848	198.582	172.48	211.469	171.633	314.285	345.944	169.071	351.295	225.226	203.197	402.252	227.789
miR-450b-5p	302.899	264.472	440.462	489.014	355.186	537.269	385.006	297.851	394.911	415.748	244.444	344.017	356.024	278.298	420.887	288.306	210.899	347.378
miR-31-5p	420.442	806.701	893.411	507.874	927.549	910.808	517.394	918.629	794.918	239.329	339.506	270.781	293.435	229.254	283.817	159.579	294.23	415.715
miR-299-3p	7.53481	25.3604	5.67605	24.2486	36.3745	12.7454	20.2635	31.9127	14.013	13.6759	19.4003	13.4909	9.75407	10.2651	9.13803	8.51089	21.6043	11.3894
miR-126-5p	10.5487	7.24582	18.1634	26.9429	17.1174	108.826	8.10539	18.2358	24.2042	5.47037	21.3404	7.70907	9.75407	58.1689	16.1259	7.44702	36.0072	21.1518
miR-376b-3p	49.7297	101.441	29.5155	96.9945	96.2854	68.6292	86.4575	123.851	58.5998	62.2255	27.1605	24.0908	74.7812	30.7953	39.2398	59.5762	50.4101	35.7954
miR-137-3p	52.7437	27.7756	57.8958	56.5801	32.0951	73.5313	44.5796	30.393	50.9563	33.506	56.2609	45.2908	33.3264	44.4821	66.6539	43.6183	47.3238	52.8796
miR-139-3p	28.6323	20.5298	26.1099	29.6372	21.3967	24.5104	28.3689	26.5939	30.5738	33.506	17.4603	43.3635	33.3264	34.217	34.9395	44.6821	41.1511	30.1007
miR-424-5p	839.378	723.374	1363.39	1211.08	1101.93	1398.08	811.89	631.415	1295.56	1409.99	1055.38	629.253	1475.3	939.827	1805.57	617.039	969.109	1743.4
miR-194-5p	54.2506	47.0978	60.1662	48.4973	57.7712	77.453	86.4575	49.3886	53.5041	65.6445	42.6807	25.0545	61.7758	31.9359	39.7773	48.9376	61.7267	42.3037
miR-376c-3p	254.676	470.978	250.882	511.916	480.357	405.893	472.814	544.035	329.942	313.179	343.386	219.708	309.692	359.279	247.264	365.968	319.95	275.787
miR-190b-5p	57.2645	123.179	65.8422	142.798	191.501	86.2767	60.7904	120.812	117.2	60.1741	58.201	56.8544	61.7758	79.8397	101.593	130.855	70.9857	83.7938
miR-30b-5p	253.17	324.854	175.958	233.056	270.669	179.416	243.162	257.581	240.769	230.44	306.525	134.909	290.184	249.784	257.477	250.007	213.986	291.244
miR-548a-3p	4.52088	18.1146	0	8.08288	9.62854	5.8825	0	6.83843	11.4652	12.3083	0	5.7818	4.87704	6.8434	8.06297	9.57475	9.259	9.76238
miR-99b-5p	1479.84	1275.26	2024.08	1580.2	1586.57	1731.42	1614.32	1170.89	2007.68	1171.34	366.666	972.306	1115.22	401.48	948.205	1115.99	505.13	1098.27
miR-146b-5p	1665.19	4092.68	5248.08	933.572	4246.18	3418.72	1646.75	4561.99	3984.78	927.229	4308.81	3317.79	812.027	2697.44	1911.46	630.869	2684.08	2293.35
miR-378a-3p	539.492	941.957	471.113	708.599	654.741	660.801	790.276	888.995	653.515	423.27	353.086	392.199	403.168	542.91	582.146	857.472	447.518	353.886
miR-494-3p	131.106	119.556	181.634	119.896	158.336	157.847	132.388	132.969	171.978	121.032	195.943	202.363	112.172	221.27	116.107	94.6836	208.842	191.18
miR-133b	2539.23	1899.61	2011.59	2477.4	2128.98	2283.39	2547.79	1933.75	1991.12	2380.98	1668.43	1433.89	2116.63	2100.92	1827.07	2311.77	2017.43	1741.77
miR-221-5p	21.0975	7.24582	14.7577	9.43002	10.6984	8.82376	13.509	6.83843	5.09563	10.9407	1.94003	14.4545	8.1284	6.8434	8.6005	9.57475	5.14389	8.13532
miR-15b-5p	93.4316	172.692	113.521	84.8702	126.241	94.1201	91.8611	107.895	89.1735	51.2848	67.9011	25.0545	60.963	51.3255	32.2519	27.6604	59.6691	47.1848
miR-330-5p	12.0557	7.24582	12.4873	12.1243	10.6984	12.7454	2.7018	3.79913	7.64345	2.05139	3.88006	0.963633	1.62568	1.14057	2.68766	1.06386	0	1.62706
miR-139-5p	97.9525	42.2673	81.7352	127.979	75.9585	69.6096	110.774	54.7074	78.9823	183.258	85.3614	135.872	205.648	145.993	201.037	264.901	131.684	161.079
miR-941	226.044	193.222	278.127	235.751	160.476	176.475	276.934	235.546	299.368	317.966	300.705	626.362	459.254	290.845	416.587	319.158	277.77	362.022
miR-128-3p	18086.6	16880.3	16683.1	23478.1	20090.5	17528.9	21010.5	16473	17085.7	33184.7	18011.3	43613.1	40628.2	39860.5	41941.4	45684.3	38079.2	44056
miR-126-3p	46.7158	41.0596	102.169	98.3417	89.8663	176.475	67.5449	44.0699	138.856	25.3005	25.2204	30.8363	21.9467	33.0764	33.8645	47.8737	19.5468	47.1848
miR-451a	0	3.62291	0	47.1501	0	107.846	5.40359	37.9913	1.27391	2.73519	46.5608	0	9.75407	150.555	1.07506	2.12772	84.3598	0.813532
miR-361-3p	37.674	19.3222	38.5972	29.6372	27.8158	26.4713	31.0707	24.3144	16.5608	21.1977	19.4003	18.309	16.2568	4.56227	18.8136	20.2134	10.2878	21.9654
let-7e-5p	4291.83	4736.35	5975.75	4391.7	5277.51	4404.03	3790.62	4457.89	5384.81	2511.59	1197	2188.41	1807.76	969.482	1265.35	2072.4	900.18	1221.92
miR-628-5p	25.6183	36.2291	34.0563	36.373	40.6538	45.0992	47.2814	33.4323	36.9433	24.6167	19.4003	23.1272	22.7595	22.8113	26.8766	39.3628	15.4317	16.2706
miR-100-3p	21.0975	8.45346	20.4338	25.5958	33.165	20.5888	22.9653	23.5546	40.7651	5.47037	1.94003	1.92727	4.0642	3.4217	1.61259	6.38316	2.05756	0
miR-103a-3p	6127.31	6668.57	7265.35	6452.83	6793.47	7109.99	6559.96	6184.22	6802.67	4340.74	1191.18	1771.16	3082.29	896.486	2136.15	2885.19	755.123	1884.14
let-7i-3p	9.04177	20.5298	14.7577	13.4715	21.3967	9.80417	18.9126	22.0349	24.2042	3.41898	0	2.8909	5.68988	1.14057	1.07506	6.38316	0	5.69472
miR-501-5p	13.5627	0	1.13521	21.5543	16.0476	16.6671	0	14.4367	20.3825	1.36759	0	1.92727	1.62568	0	0	0	0	0
miR-199b-5p	167.273	1830.78	972.876	39.0672	1339.44	452.953	118.879	1455.07	629.31	65.6445	869.134	236.09	29.2622	513.255	106.969	44.6821	634.756	176.536
miR-345-5p	34.6601	30.1909	13.6225	14.8186	19.2571	50.9817	13.509	27.3537	49.6824	15.7273	9.70016	8.6727	46.3319	18.2491	14.5133	36.1713	46.295	54.5066
miR-877-5p	6.02785	0	2.27042	4.04144	1.06984	2.94125	5.40359	0	2.54782	10.257	9.70016	10.6	8.94124	14.8274	14.5133	11.7025	12.3453	12.203
miR-450a-1-3p	27.1253	21.7375	31.7859	37.7201	28.8856	34.3146	29.7198	15.1965	28.026	30.7709	5.8201	20.2363	33.3264	13.6868	21.5013	18.0856	14.4029	18.7112
miR-199a-3p	38394.4	78183.6	76513.2	27638.1	81917.5	50476.8	39327.4	73804.9	64304.3	36986.6	230429	95823.7	38949.6	152998	71723.9	39735.2	173344	67866.4
miR-4705	0	7.24582	14.7577	1.34715	12.838	5.8825	1.3509	13.6769	12.7391	0.683797	7.76013	5.7818	0	3.4217	2.68766	2.12772	3.08633	6.50825
miR-329-3p	9.04177	43.4749	36.3267	64.663	70.6093	54.9034	70.2467	57.7467	38.2172	65.6445	85.3614	96.3633	60.1501	100.37	69.8791	112.769	76.1295	78.099
miR-125b-1-3p	30.1392	50.7207	42.0028	39.0672	39.584	25.4909	43.2288	22.7948	35.6694	20.5139	13.5802	34.6908	21.1338	17.1085	25.8015	22.3411	26.7482	26.033
miR-1307-5p	67.8133	19.3222	12.4873	16.1658	44.9332	42.1579	40.527	51.6681	12.7391	17.0949	46.5608	5.7818	22.7595	37.6387	38.1647	20.2134	44.2374	38.236
miR-708-5p	138.64	443.203	513.115	239.792	315.602	393.147	237.758	440.699	410.198	173.684	180.423	192.727	181.263	176.788	224.688	101.067	167.691	213.145
miR-29c-3p	354.136	195.637	297.425	254.611	192.571	287.262	344.479	253.022	238.221	276.254	252.204	246.69	317.82	226.973	304.243	211.708	326.123	363.649
let-7f-5p	48239.3	52545.5	51714.5	50334.8	54886.9	42448.1	45858.9	48962.4	51002.2	27186.4	6293.46	11727.4	18474.2	5004.81	9898.1	22933.6	4573.95	10357.9
miR-483-5p	333.038	428.711	480.194	439.17	339.138	354.911	375.55	380.672	510.837	933.383	1061.2	2431.25	1311.11	1296.82	1377.69	1784.09	1581.23	1195.89
miR-181a-3p	99.4595	89.3651	103.304	106.425	106.984	78.4334	118.879	91.9388	80.2562	23.9329	1.94003	7.70907	7.31556	0	5.91284	11.7025	3.08633	5.69472
miR-664a-5p	13.5627	22.9451	27.2451	9.43002	23.5364	25.4909	25.6671	12.1572	24.2042	23.2491	60.141	74.1998	24.3852	51.3255	52.1405	34.0435	58.6403	35.7954
miR-34a-5p	1683.28	2121.82	2214.8	1297.3	2114	1720.63	1571.09	2207.29	1820.41	999.027	1148.5	670.689	825.032	1020.81	757.382	637.253	1180.01	1141.39
miR-335-5p	158.231	146.124	150.983	111.813	56.7014	120.591	122.932	72.9432	89.1735	114.194	232.804	86.727	129.241	159.679	150.509	55.3208	136.827	159.452
let-7d-5p	1844.52	1642.39	1581.35	1626.01	1688.2	1343.17	1495.44	1461.14	1391.11	1003.13	419.047	519.398	709.609	305.672	497.754	714.914	268.511	341.683
miR-26a-5p	14575.3	19369.3	17680.9	13932.2	15720.2	16031.8	15829.8	19527.5	13633.4	13525.5	7853.25	6722.31	11163.5	6342.69	9275.64	11875.9	5133.6	7243.69
miR-99b-3p	15.0696	14.4916	29.5155	25.5958	25.6761	19.6083	17.5617	6.83843	20.3825	26.6681	27.1605	28.909	41.4548	35.3576	35.4771	23.4049	30.8633	37.4225
miR-499a-5p	114.529	179.938	192.986	224.973	475.008	359.813	94.5629	121.572	252.234	122.4	128.042	134.909	167.445	159.679	388.635	276.604	111.108	323.786
miR-30e-5p	1473.81	1652.05	1507.56	1524.97	1541.64	1469.65	1671.06	1442.91	1319.77	890.987	841.974	500.126	952.648	672.934	1019.16	814.917	1025.69	983.56
miR-374a-3p	25.6183	62.7971	60.1662	32.3315	53.4919	37.2559	29.7198	48.6288	45.8607	17.7787	5.8201	3.85453	9.75407	1.14057	6.98791	14.894	3.08633	11.3894
miR-1271-5p	31.6462	16.9069	31.7859	32.3315	26.7459	29.4125	22.9653	18.9956	16.5608	29.4033	32.9805	43.3635	35.7649	69.5746	27.9516	27.6604	53.4964	40.6766
miR-181a-5p	1612.45	1166.58	1180.62	1721.65	1223.89	1868.68	2245.19	1431.51	1531.24	1816.16	977.776	1291.27	1622.43	1154.25	1334.15	1646.86	1141.94	1034.81
miR-339-5p	48.2228	37.4367	77.1943	57.9273	49.2125	63.7271	49.9832	30.393	54.778	31.4547	62.081	49.1453	30.8879	42.201	27.9516	19.1495	58.6403	58.5743
miR-186-5p	521.409	423.88	588.039	463.418	462.17	530.406	566.026	446.777	495.55	620.204	519.929	483.744	705.545	498.428	580.534	524.483	543.195	868.038
miR-486-5p	5009.14	8969.12	5698.76	3835.33	7039.53	5665.83	4680.86	7223.66	5135.12	4556.82	6955.02	11757.3	4512.89	11191.2	8969.78	7033.18	11022.3	6694.55
miR-190a-5p	256.183	190.807	187.31	206.113	157.266	150.984	178.319	155.764	184.717	171.633	27.1605	24.0908	119.487	18.2491	45.6902	109.578	11.3166	33.3548
miR-218-5p	129.599	410.596	329.211	80.8288	228.945	168.632	75.6503	161.083	221.66	102.57	217.284	71.3089	115.423	104.932	59.1284	78.7257	119.338	92.7426
miR-369-5p	198.919	376.783	297.425	389.325	418.306	298.047	312.058	384.472	332.49	295.4	329.805	254.399	267.424	313.656	237.051	382.99	290.115	187.926
miR-320b	78.362	53.136	86.276	70.0516	32.0951	58.825	121.581	21.2751	40.7651	207.874	682.891	501.089	214.59	456.227	260.165	268.093	481.468	156.198
miR-93-5p	1532.58	1162.95	1353.17	1221.86	1076.26	1098.07	1365.76	928.506	1250.98	1985.75	1309.52	1172.74	1906.92	1251.2	1657.75	1525.58	1470.12	1853.23
miR-192-5p	39.181	28.9833	44.2732	47.1501	56.7014	72.5509	58.0886	49.3886	42.039	84.7908	118.342	63.5998	92.6637	164.242	79.0171	59.5762	144.029	119.589
let-7a-5p	160018	143368	137882	138007	137655	107547	120807	128819	122698	81758.9	29670.9	43779.8	56215.2	23528.8	35280.9	65160.4	22419.1	29573.5
miR-7-5p	126.585	152.162	160.065	149.533	202.199	158.828	182.371	186.917	161.786	75.9014	23.2804	37.5817	121.926	27.3736	41.9274	60.6401	24.6907	48.8119
miR-130b-5p	19.5905	10.8687	15.893	17.5129	16.0476	12.7454	25.6671	15.1965	11.4652	3.41898	3.88006	3.85453	16.2568	0	4.83778	4.25544	0	4.06766
miR-130b-3p	31.6462	28.9833	31.7859	36.373	24.6063	30.3929	24.3162	22.0349	24.2042	58.1227	62.081	48.1817	67.4657	39.9198	66.1163	44.6821	53.4964	51.2525
let-7c-5p	2662.8	3254.58	2786.94	2176.99	2751.62	2153.98	2135.77	2727.77	2667.56	2629.2	2655.9	3555.81	2428.76	1958.35	2592.51	3439.46	1917.64	1844.28
miR-203a-3p	7.53481	3.62291	12.4873	6.73573	5.34919	3.92167	8.10539	9.1179	8.91735	7.52177	5.8201	2.8909	8.1284	5.70283	14.5133	6.38316	2.05756	17.0842
miR-377-3p	55.7576	76.0811	59.031	90.2588	90.9362	72.5509	72.9485	88.1397	48.4085	69.0635	64.0211	40.4726	47.9575	44.4821	50.5279	50.0015	46.295	52.066
miR-485-5p	9.04177	27.7756	4.54084	2.69429	33.165	6.86292	25.6671	29.6332	7.64345	4.78658	5.8201	13.4909	1.62568	6.8434	1.61259	6.38316	11.3166	2.4406
miR-199b-3p	19197.2	39091.2	38256.6	13819	40958.7	25238.9	19663.7	36903.2	32152.2	18493.3	115213	47911.8	19474.8	76499	35861.4	19867.6	86672.5	33933.2
miR-874-3p	10.5487	6.03818	18.1634	12.1243	5.34919	11.765	4.0527	8.35808	14.013	6.15417	19.4003	14.4545	9.75407	27.3736	16.1259	8.51089	31.8921	16.2706
miR-454-3p	203.44	148.539	135.09	153.575	128.38	136.278	137.792	120.812	136.308	131.289	25.2204	37.5817	90.2252	20.5302	37.0897	107.45	11.3166	30.1007
miR-331-3p	45.2088	19.3222	28.3803	39.0672	29.9554	33.3342	44.5796	28.8734	42.039	32.8222	1.94003	15.4181	11.3798	3.4217	26.339	21.2772	0	4.06766
miR-122-5p	6.02785	1.20764	4.54084	4.04144	0	9.80417	4.0527	2.27948	33.1216	0.683797	1.94003	0.963633	13.0054	12.5462	1.61259	1.06386	5.14389	2.4406
miR-206	273613	284297	225716	258399	285217	200459	210234	257781	257810	362179	312004	546001	352870	376595	485325	725427	319927	330708
miR-382-5p	534.971	935.918	664.098	909.324	1043.09	556.877	703.818	874.559	760.523	1034.58	2040.91	1865.59	991.664	1715.41	1279.86	2109.64	1946.45	1095.01
miR-136-5p	134.12	156.993	89.6817	196.683	196.85	110.787	168.862	183.878	99.3648	195.566	122.222	8.6727	138.996	93.5265	80.0922	156.388	89.5037	85.4208
miR-107	271.253	384.028	210.014	274.818	287.786	286.282	330.97	332.803	301.916	131.289	60.141	47.218	85.3482	65.0123	68.804	108.514	57.6116	68.3367
miR-340-5p	84.3898	97.8186	87.4112	96.9945	88.7965	99.0221	86.4575	76.7423	72.6127	88.8936	54.3209	49.1453	74.7812	53.6066	70.4166	68.0871	69.9569	42.3037
miR-188-5p	31.6462	35.0215	27.2451	55.233	46.003	29.4125	41.8779	34.952	17.8347	30.0871	42.6807	19.2727	37.3906	36.4981	33.3269	58.5123	33.9497	31.7277
miR-485-3p	137.133	173.9	183.904	163.005	154.057	113.728	120.23	179.319	182.169	220.183	444.267	519.398	229.221	435.697	300.48	308.52	558.626	334.362
miR-25-3p	839.378	832.062	815.081	828.495	809.867	692.175	851.066	809.214	784.727	1210.32	1583.07	1493.63	1276.97	1696.02	1350.82	1096.84	1876.49	1555.47
miR-495-3p	25.6183	73.6658	42.0028	96.9945	92.006	45.0992	41.8779	67.6244	40.7651	99.8343	64.0211	26.0181	63.4015	35.3576	49.9904	64.8955	33.9497	30.1007
miR-204-5p	61.7854	74.8735	21.569	45.803	55.6315	12.7454	72.9485	69.9039	16.5608	131.289	108.642	22.1636	78.8454	47.9038	29.5642	128.727	79.2159	28.4736
miR-409-3p	387.289	613.479	599.391	730.153	661.16	479.424	482.271	664.087	682.815	724.141	1633.51	1269.11	807.963	1312.79	939.605	1188.33	1585.35	1044.57
miR-423-5p	272.76	299.494	272.451	300.414	299.554	185.299	185.073	242.384	273.89	296.084	1585.01	900.034	449.5	1349.29	642.35	515.972	1578.14	477.543
miR-455-3p	19.5905	1.20764	5.67605	18.86	6.41902	5.8825	5.40359	4.55895	7.64345	22.5653	0	0	1.62568	1.14057	3.22519	3.19158	1.02878	4.06766
miR-425-5p	182.342	135.255	207.744	173.782	130.52	186.279	164.81	127.651	149.047	170.949	102.822	236.09	130.867	135.727	130.62	123.408	63.7842	131.792
miR-183-5p	27.1253	4.83055	4.54084	12.1243	6.41902	5.8825	14.8599	2.27948	6.36954	19.8301	5.8201	12.5272	9.75407	6.8434	9.13803	32.9797	9.259	5.69472
miR-889-3p	55.7576	106.272	66.9774	91.606	141.219	78.4334	79.703	132.969	77.7084	66.3283	58.201	49.1453	69.0914	50.1849	49.9904	82.9811	64.813	48.8119
miR-501-3p	69.3202	80.9117	79.4648	107.772	70.6093	99.0221	106.721	87.3799	91.7214	96.4154	79.5413	174.418	77.2198	150.555	117.182	107.45	141.971	97.6238
miR-140-3p	37.674	73.6658	87.4112	35.0258	47.0728	116.67	9.45629	60.786	91.7214	4.78658	60.141	66.4907	30.0751	45.6227	51.603	28.7242	102.878	47.9984
miR-625-5p	16.5766	10.8687	10.2169	9.43002	2.13967	6.86292	6.75449	17.476	10.1913	5.47037	9.70016	1.92727	4.0642	1.14057	2.15013	3.19158	1.02878	0
miR-369-3p	64.7993	164.239	116.927	173.782	159.406	99.0221	109.423	156.524	92.9953	80.688	85.3614	112.745	75.5941	127.743	67.7289	103.194	113.166	60.2014
miR-296-3p	12.0557	6.03818	0	4.04144	4.27935	0	5.40359	5.31878	2.54782	11.6245	5.8201	0	9.75407	19.3896	8.06297	6.38316	29.8346	6.50825
miR-132-3p	40.688	76.0811	48.8141	74.0931	57.7712	42.1579	37.8252	201.354	26.7521	36.925	192.063	115.636	39.8291	166.523	46.2277	89.3643	358.015	39.0495
miR-365b-3p	333.038	227.036	432.515	335.439	259.971	381.382	335.023	222.629	393.638	308.392	275.485	284.272	332.451	231.535	380.572	204.261	181.065	475.916
miR-214-3p	174.808	181.146	294.02	102.383	253.551	264.713	178.319	218.07	212.743	106.672	240.564	159.963	88.5995	245.222	141.371	45.746	140.943	82.9802
miR-27b-3p	3722.19	2770.32	4210.5	4142.48	3161.37	3790.29	3827.1	2607.72	3919.81	5417.72	4840.38	5642.07	6006.07	4639.83	7588.33	5600.16	4791.02	6950
miR-21-5p	24988.4	22335.2	29227.1	23068.5	30599.5	30533.1	29661.7	25784.7	26089.6	24156.5	22275.5	21893.7	21960.5	24185.7	21147.6	21247.4	22385.2	22143.5
miR-208b-3p	79.869	324.854	110.115	321.968	879.406	287.262	114.826	428.541	166.882	103.253	281.305	69.3816	148.75	425.431	281.666	168.09	412.54	218.84
miR-197-3p	129.599	54.3437	82.8704	66.0102	46.003	75.4921	64.8431	58.5065	71.3388	119.664	211.464	182.127	170.696	241.8	225.763	142.557	306.576	165.96
miR-155-5p	354.136	388.859	154.389	163.005	510.312	93.1396	195.88	357.118	96.817	309.076	403.527	232.236	253.606	299.969	158.572	386.181	236.619	84.6073
miR-1185-1-3p	19.5905	42.2673	28.3803	28.2901	25.6761	27.4517	25.6671	40.2707	28.026	6.83797	13.5802	3.85453	2.43852	5.70283	5.91284	5.3193	6.17267	7.32179
let-7d-3p	64.7993	50.7207	70.3831	41.7615	58.8411	53.923	56.7377	59.2664	84.0779	114.194	203.703	145.509	185.327	199.599	214.475	158.515	246.907	154.571
miR-145-5p	72.3341	54.3437	116.927	66.0102	112.333	62.7467	67.5449	51.6681	68.791	97.0992	263.844	147.436	84.5353	209.864	121.482	54.2569	210.899	238.365
miR-130a-3p	229.058	298.286	237.259	288.289	248.202	245.104	270.18	221.109	225.482	342.582	479.188	291.017	461.693	483.6	400.998	327.669	596.691	405.952
miR-500a-3p	192.891	201.675	179.363	211.502	204.339	164.71	252.618	198.314	215.29	171.633	116.402	202.363	158.504	164.242	161.797	169.154	152.259	197.688
miR-142-3p	0	1.20764	3.40563	2.69429	0	30.3929	1.3509	3.0393	0	1.36759	1.94003	0	1.62568	25.0925	0.537531	0	12.3453	0
miR-22-3p	1725.47	1362.21	1765.25	1957.4	1606.9	2131.43	1833.17	1469.5	1508.31	1088.6	968.076	888.47	756.754	694.605	1034.21	597.89	926.929	1134.88
miR-16-5p	25530.9	47413	37843.4	23087.4	47650.6	28120.3	26750.5	44034.9	32287.2	23625.2	80249.4	28768.3	23817	52461.5	31111.2	21951.7	53890.5	26718
miR-411-5p	385.782	929.88	441.597	840.619	979.971	537.269	691.66	1042.48	578.354	276.254	64.0211	52.9998	183.702	41.0604	81.7048	410.65	33.9497	82.1667
miR-433-3p	7.53481	12.0764	4.54084	10.7772	9.62854	2.94125	13.509	4.55895	6.36954	8.20556	9.70016	16.3818	14.6311	22.8113	10.7506	14.894	11.3166	8.13532
miR-7706	9.04177	6.03818	9.08169	8.08288	4.27935	15.6867	9.45629	6.83843	11.4652	21.8815	7.76013	23.1272	27.6365	22.8113	29.5642	21.2772	20.5756	28.4736
miR-1-5p	3.01392	9.66109	6.81127	12.1243	5.34919	4.90209	5.40359	8.35808	3.82172	13.6759	5.8201	0.963633	13.0054	7.98397	6.45038	2.12772	7.20144	8.13532
miR-365a-3p	333.038	227.036	432.515	335.439	259.971	381.382	335.023	222.629	393.638	345.317	275.485	321.854	332.451	231.535	380.572	204.261	234.561	475.916
miR-27a-3p	1995.22	1380.33	1898.07	2780.51	1926.78	1861.81	2432.97	1452.03	2112.14	2236.02	2044.79	1306.69	2370.24	1536.34	2541.99	1810.69	2121.34	3048.3
miR-671-5p	135.627	119.556	152.118	164.352	121.961	139.219	166.161	123.092	142.678	44.4468	114.462	76.127	55.2731	117.478	54.2907	65.9594	112.137	47.9984
miR-210-3p	61.7854	19.3222	19.2986	40.4144	58.8411	22.5496	32.4216	21.2751	25.4782	27.3519	15.5203	7.70907	34.9521	19.3896	20.9637	44.6821	18.518	31.7277
miR-191-5p	2697.46	2351.27	2974.25	2710.46	2174.98	2292.22	2672.08	2017.34	2732.53	3218.63	4617.28	4468.37	3973.16	4671.76	3961.07	2960.72	5179.9	4847.84

## Sheet: TMM.Norm(myobundle)
mature_miR	S110_MB_CTL	S111_MB_CTL	S116_MB_CTL	S110_MB_CLFS	S111_MB_CLFS	S116_MB_CLFS	S110_MB_IHFS	S111_MB_IHFS	S116_MB_IHFS
miR-140-5p	25.2956	53.0082	43.6777	26.5743	44.594	37.2901	31.5984	36.6775	44.347
miR-133a-3p	28726.3	29705.6	20342.3	25630.2	26833.6	23559.1	26879.2	25645.2	22169.5
miR-502-3p	80.6296	57.9392	68.9648	74.1282	51.12	66.2936	83.8043	64.1856	81.9747
miR-30d-5p	3806.98	4363.93	3266.63	3216.88	3402.2	3460.73	3812.41	3667.75	3541.04
miR-665	9.48584	19.724	14.9424	15.3851	15.2272	10.3584	21.9815	17.5746	12.0946
miR-34c-5p	36.3624	24.655	52.873	34.9661	26.1038	45.5768	39.8414	35.1492	40.3154
miR-381-3p	2527.98	7040.23	2134.46	7424.01	8004.08	3931	4914.23	7563.2	4047.67
miR-185-5p	188.136	155.326	237.929	206.999	174.025	228.92	263.778	152.823	182.763
miR-17-5p	134.383	77.6632	83.9072	89.5133	98.9769	64.2219	114.029	59.6009	84.6624
miR-92b-3p	26.8765	13.5602	22.9883	25.1756	28.2791	26.9318	32.9722	13.7541	22.8454
miR-542-3p	502.749	719.926	729.877	1146.89	869.039	1022.37	868.268	717.503	842.593
miR-181a-2-3p	107.506	91.2235	95.4013	131.473	105.503	85.9744	138.758	90.1654	118.259
miR-335-3p	15.8097	17.2585	6.89648	11.1892	5.43829	8.28669	6.86921	6.87703	5.37539
miR-27a-5p	23.7146	29.586	28.7353	26.5743	29.3668	17.6092	24.7291	24.4516	14.7823
miR-450a-5p	132.802	62.8702	82.7578	139.865	80.4867	89.082	43.9629	70.2985	107.508
miR-18a-5p	34.7814	29.586	32.1836	47.5539	39.1557	25.8959	35.7199	22.1593	38.9716
miR-9-5p	9.48584	7.3965	6.89648	16.7837	19.5779	12.43	4.12152	11.4617	24.1893
miR-1306-5p	12.6478	14.793	10.3447	4.19594	20.6655	14.5017	6.86921	9.93348	20.1577
miR-23a-3p	4855.17	3413.48	4820.64	5381.99	4065.67	5007.23	5362.1	3549.31	4894.29
miR-675-3p	140.707	61.6375	88.5048	93.7092	66.3472	93.2253	101.664	51.9597	79.287
miR-125a-5p	9907.96	10759.4	13598.7	8689.78	11946.8	10474.4	9086.59	10466.8	12581.1
miR-2110	11.0668	4.931	14.9424	26.5743	14.1396	8.28669	10.9907	9.93348	20.1577
miR-337-5p	259.28	421.6	221.837	447.566	464.43	243.422	343.46	444.714	280.864
miR-483-3p	167.583	13.5602	24.1377	125.878	8.70127	18.6451	27.4768	79.4678	22.8454
miR-374a-5p	466.387	431.462	395.398	453.161	408.96	500.309	442.377	453.884	407.186
miR-193a-5p	147.03	107.249	172.412	123.081	96.8016	119.121	86.552	93.986	122.29
miR-146a-5p	0	39.448	40.2295	30.7702	44.594	38.326	8.24305	38.9698	9.40694
miR-28-3p	344.652	315.584	366.663	279.729	315.421	290.034	302.245	304.117	354.776
miR-425-3p	18.9717	12.3275	20.6894	22.3783	14.1396	18.6451	13.7384	7.64114	5.37539
miR-10a-5p	1350.15	1436.15	1271.25	1183.25	1409.61	1079.34	1321.64	1441.88	1079.11
let-7a-3p	15.8097	14.793	9.19531	8.39187	13.0519	18.6451	10.9907	12.2258	24.1893
miR-493-3p	120.154	289.696	188.504	332.878	367.629	198.881	237.675	315.579	258.019
miR-500a-5p	11.0668	12.3275	9.19531	15.3851	10.8766	12.43	17.8599	16.0464	21.5016
miR-744-5p	42.6863	66.5685	74.7119	62.939	56.5582	41.4335	46.7106	55.7803	45.6908
miR-99a-5p	398.405	295.86	340.226	240.567	213.181	384.295	287.133	263.619	365.527
miR-532-3p	118.573	106.016	74.7119	138.466	117.467	74.5802	104.412	119.966	95.4132
miR-196a-5p	2107.44	706.365	2119.52	2015.45	985.419	1686.34	2041.53	749.596	2280.51
miR-3605-3p	28.4575	12.3275	13.793	5.59458	8.70127	6.21502	5.49537	13.7541	6.71924
miR-758-3p	11.0668	8.62925	10.3447	12.5878	14.1396	13.4659	8.24305	9.16937	4.03154
miR-497-5p	15.8097	14.793	9.19531	8.39187	21.7532	7.25086	13.7384	17.5746	4.03154
miR-378d	3.16195	12.3275	11.4941	13.9865	6.52595	10.3584	21.9815	7.64114	10.7508
miR-101-3p	1612.59	1565.59	1544.81	1513.33	1603.21	1744.35	1717.3	1419.72	1636.81
miR-127-5p	4.74292	27.1205	11.4941	15.3851	18.4902	13.4659	17.8599	20.6311	22.8454
miR-193b-3p	12.6478	4.931	17.2412	8.39187	2.17532	11.3942	6.86921	3.05646	9.40694
miR-320c	196.041	49.31	170.113	100.702	60.9089	120.157	192.338	50.4315	123.634
miR-424-3p	33.2004	17.2585	49.4248	39.1621	31.5421	45.5768	39.8414	22.9234	41.6593
miR-493-5p	240.308	321.748	208.044	455.958	395.908	286.927	346.208	426.376	301.022
miR-629-5p	26.8765	33.2842	39.08	44.7566	45.6817	43.5051	35.7199	33.621	34.94
miR-24-3p	11762.4	9652.43	12448.1	14639.6	12164.4	12790.5	12993.8	9807.4	12312.3
miR-655-3p	15.8097	64.103	18.3906	53.1485	71.7855	29.0034	34.346	49.6674	28.2208
miR-598-3p	105.925	81.3615	88.5048	109.094	60.9089	93.2253	103.038	62.6573	84.6624
miR-22-5p	39.5243	36.9825	34.4824	33.5675	41.331	39.3618	38.4676	32.8569	37.6277
miR-6511a-3p	0	0	0	5.59458	4.35063	16.5734	10.9907	0	16.1262
miR-486-3p	63.2389	51.7755	39.08	36.3648	23.9285	45.5768	21.9815	27.5081	37.6277
miR-134-5p	292.48	533.781	564.362	510.505	727.644	424.693	454.742	622.753	583.23
miR-487b-3p	50.5911	89.9907	39.08	135.669	122.905	87.0103	98.9166	100.863	71.2239
miR-625-3p	30.0385	17.2585	36.7812	29.3715	34.8051	23.8242	35.7199	32.0928	28.2208
miR-323a-3p	26.8765	34.517	48.2754	36.3648	45.6817	46.6127	46.7106	41.2622	44.347
miR-138-5p	64.8199	27.1205	68.9648	34.9661	58.7336	91.1536	67.3182	34.3851	91.3817
miR-1-3p	76239.3	130558	60590.2	77373	108286	73857.2	77653.6	117985	76470.3
miR-539-3p	12.6478	23.4222	13.793	20.9797	25.0161	18.6451	26.103	28.2722	18.8139
miR-146b-3p	15.8097	45.6117	45.9765	11.1892	34.8051	24.8601	8.24305	38.9698	36.2839
miR-182-5p	63.2389	11.0947	18.3906	22.3783	9.78893	10.3584	32.9722	10.6976	17.47
miR-504-5p	12.6478	11.0947	11.4941	2.79729	5.43829	8.28669	5.49537	6.11291	13.4385
miR-769-5p	64.8199	53.0082	56.3212	58.7431	55.4706	65.2577	68.6921	53.488	64.5047
miR-19a-3p	60.077	43.1462	55.1718	54.5472	61.9965	56.971	56.3275	49.6674	47.0347
miR-7704	44.2672	14.793	54.0224	32.1688	14.1396	21.7526	67.3182	12.2258	56.4416
miR-32-5p	53.7531	45.6117	51.7236	68.5336	53.2953	72.5086	86.552	48.1392	41.6593
miR-1301-3p	9.48584	18.4912	13.793	9.79052	21.7532	4.14335	8.24305	19.867	16.1262
miR-132-5p	28.4575	43.1462	31.0342	8.39187	48.9446	13.4659	9.61689	25.2158	26.877
miR-181b-5p	396.824	241.619	287.353	310.499	282.791	452.661	490.461	297.24	447.501
miR-196b-5p	34.7814	18.4912	47.1259	33.5675	27.1915	38.326	39.8414	21.3952	36.2839
miR-370-3p	246.632	346.403	297.698	516.1	416.573	275.533	372.311	400.396	413.905
miR-574-3p	444.253	400.644	498.845	297.911	393.732	307.644	332.47	371.359	391.06
miR-342-3p	1011.82	813.615	997.691	893.734	820.095	900.142	840.791	740.426	933.974
miR-409-5p	36.3624	27.1205	34.4824	36.3648	51.12	38.326	28.8507	39.7339	26.877
miR-30c-5p	2814.13	1977.33	1940.21	2428.05	1544.48	1889.37	2118.46	1540.45	1956.64
let-7b-5p	40411.3	32288.2	29771	29386.9	30042.2	22869.2	25380.3	28065.1	27453.5
miR-542-5p	42.6863	33.2842	56.3212	57.3444	38.068	63.186	48.0845	31.3287	57.7855
miR-455-5p	64.8199	69.034	136.78	83.9187	75.0484	141.91	111.281	68.0061	131.697
miR-19b-3p	414.215	387.083	372.41	411.202	406.784	410.191	395.666	365.246	284.896
miR-675-5p	17.3907	34.517	37.9306	19.581	25.0161	11.3942	43.9629	30.5646	37.6277
miR-199a-5p	676.656	1072.49	1050.56	422.391	1337.82	644.29	524.807	904.711	852
miR-30a-5p	9130.12	6079.92	7171.19	9566.73	5428.5	7896.18	8993.17	6025.04	6729.99
miR-193b-5p	4.74292	12.3275	16.0918	11.1892	10.8766	16.5734	13.7384	12.9899	12.0946
miR-136-3p	44.2672	56.7065	41.3789	71.3309	68.5225	55.9352	57.7013	66.4779	47.0347
miR-339-3p	20.5526	16.0257	22.9883	18.1824	9.78893	18.6451	13.7384	16.8105	20.1577
miR-299-5p	101.182	188.611	79.3095	173.432	188.165	106.691	148.375	177.274	130.353
miR-576-5p	20.5526	8.62925	20.6894	12.5878	14.1396	19.6809	16.4861	21.3952	12.0946
miR-615-3p	41.1053	24.655	62.0683	37.7634	26.1038	39.3618	34.346	36.6775	41.6593
miR-543	12.6478	32.0515	13.793	67.135	53.2953	30.0393	32.9722	45.8468	28.2208
miR-10b-3p	14.2288	49.31	33.333	18.1824	40.2434	21.7526	16.4861	42.0263	32.2524
miR-29b-3p	2004.67	1079.89	2164.35	1888.17	1266.03	2036.46	1579.92	1225.64	1837.04
miR-431-5p	128.059	575.694	220.687	300.709	416.573	232.027	318.731	689.231	276.833
miR-887-3p	37.9434	24.655	42.5283	18.1824	15.2272	31.0751	28.8507	12.9899	22.8454
miR-92a-3p	3459.17	3017.77	3618.35	3916.21	3018.25	3702.08	3830.27	3194.76	3620.33
miR-337-3p	22.1336	18.4912	14.9424	29.3715	26.1038	13.4659	16.4861	24.4516	10.7508
miR-491-5p	18.9717	27.1205	21.8389	20.9797	29.3668	31.0751	17.8599	21.3952	28.2208
miR-660-5p	924.869	896.209	814.934	1082.55	932.123	951.934	1199.36	869.562	944.725
miR-421	67.9818	64.103	94.2519	107.696	70.6978	87.0103	86.552	58.8368	96.7571
miR-151a-5p	66.4009	66.5685	48.2754	74.1282	56.5582	34.1826	54.9537	45.0827	57.7855
miR-151a-3p	662.428	855.528	719.533	668.552	771.15	673.294	737.753	711.39	803.621
miR-30a-3p	335.166	268.739	283.905	400.012	253.424	331.468	299.497	241.46	315.804
miR-148a-3p	297.223	808.684	941.369	179.027	934.299	505.488	289.881	932.983	771.369
miR-106b-3p	64.8199	55.4737	56.3212	81.1214	71.7855	53.8635	63.1967	64.9497	52.4101
miR-412-5p	15.8097	33.2842	1.14941	41.9594	35.8927	0	15.1123	29.8004	1.34385
miR-503-3p	4.74292	19.724	22.9883	11.1892	10.8766	8.28669	6.86921	6.11291	12.0946
miR-1307-3p	158.097	91.2235	137.93	116.088	98.9769	128.444	107.16	94.7501	149.167
miR-376a-3p	626.065	1548.33	758.613	1504.94	1503.14	909.465	950.698	1551.15	964.883
miR-3065-5p	15.8097	4.931	39.08	36.3648	6.52595	41.4335	23.3553	9.16937	47.0347
miR-323b-3p	22.1336	23.4222	24.1377	22.3783	11.9642	18.6451	15.1123	10.6976	18.8139
miR-98-5p	366.786	341.472	327.583	401.411	385.031	343.898	295.376	282.722	333.274
miR-29a-3p	4123.18	2069.79	3129.85	2937.15	2380.88	3311.57	3394.76	2452.81	3354.24
miR-362-5p	93.2774	89.9907	85.0566	103.5	114.204	136.73	129.141	121.494	77.9432
miR-106b-5p	34.7814	33.2842	24.1377	23.777	32.6298	23.8242	27.4768	8.40525	29.5647
miR-505-3p	18.9717	9.862	11.4941	19.581	15.2272	7.25086	13.7384	12.9899	12.0946
miR-379-5p	758.867	1167.41	885.048	1352.49	1349.78	796.558	1012.52	1322.68	986.384
miR-15a-5p	129.64	240.386	177.01	120.283	271.915	211.311	156.618	276.609	166.637
miR-484	49.0102	25.8877	51.7236	48.9526	26.1038	44.541	49.4583	17.5746	29.5647
miR-382-3p	6.32389	3.69825	14.9424	9.79052	7.61361	14.5017	9.61689	4.58468	13.4385
miR-26b-5p	5247.25	6046.64	4840.18	4349.79	5403.49	4134.02	4710.9	4998.83	4746.47
let-7g-5p	2354.07	2353.32	2111.47	2209.86	2396.11	1920.44	2029.16	2017.26	2101.78
miR-432-5p	692.466	1224.12	749.417	1509.14	1616.26	767.555	957.568	1385.34	1017.29
miR-6724-5p	0	0	0	5.59458	17.4025	16.5734	10.9907	6.11291	26.877
miR-532-5p	1157.27	1132.9	880.451	1267.17	1212.74	1043.09	1327.13	971.189	1037.45
miR-296-5p	12.6478	6.16375	10.3447	9.79052	8.70127	7.25086	17.8599	13.7541	10.7508
miR-378a-5p	52.1721	66.5685	40.2295	57.3444	48.9446	59.0427	70.0659	61.8932	55.0978
miR-320d	129.64	32.0515	112.642	53.1485	36.9804	84.9386	109.907	41.2622	91.3817
miR-20a-5p	616.579	345.17	389.651	537.08	350.226	489.951	564.649	288.071	326.555
miR-95-3p	279.832	520.22	320.686	402.81	353.489	398.797	321.479	401.16	478.41
miR-21-3p	22.1336	28.3532	22.9883	15.3851	16.3149	20.7167	16.4861	16.0464	24.1893
miR-222-3p	360.462	122.042	332.18	271.337	190.34	316.966	302.245	182.623	298.334
miR-148b-3p	641.875	446.255	650.568	467.147	630.842	610.108	642.958	591.424	661.173
miR-590-3p	55.3341	70.2667	50.5742	64.3377	58.7336	51.7918	63.1967	62.6573	33.5962
miR-100-5p	3074.99	1381.91	2656.29	2626.66	1674.99	3419.3	3058.17	1548.09	2895.99
miR-1180-3p	18.9717	11.0947	13.793	11.1892	15.2272	16.5734	19.2338	11.4617	16.1262
miR-320a-3p	682.98	464.747	706.889	462.952	380.68	535.528	570.144	451.591	540.227
miR-664a-3p	20.5526	12.3275	5.74707	5.59458	10.8766	12.43	10.9907	8.40525	10.7508
miR-214-5p	14.2288	14.793	27.5859	5.59458	27.1915	16.5734	12.3646	22.9234	25.5331
miR-1296-5p	26.8765	13.5602	25.2871	23.777	18.4902	27.9676	16.4861	20.6311	36.2839
miR-503-5p	915.383	486.936	1044.82	1139.9	804.867	1272.01	1052.36	487.505	1026.7
miR-301a-3p	33.2004	18.4912	26.4365	39.1621	31.5421	18.6451	37.0937	25.9799	33.5962
miR-328-3p	61.6579	85.0597	82.7578	41.9594	61.9965	39.3618	52.206	68.0061	72.5678
miR-152-3p	774.677	797.589	1383.89	848.978	1249.72	1089.7	913.605	833.648	1162.43
miR-1185-5p	18.9717	56.7065	32.1836	47.5539	41.331	35.2184	41.2152	44.3186	34.94
miR-133a-5p	170.745	212.033	140.228	176.229	217.532	211.311	211.572	246.045	166.637
miR-361-5p	738.314	517.755	933.324	772.052	606.913	827.634	740.501	648.733	853.344
miR-208a-3p	12.6478	48.0772	12.6435	43.358	135.957	45.5768	15.1123	58.0727	22.8454
miR-30c-2-3p	26.8765	17.2585	18.3906	36.3648	19.5779	26.9318	32.9722	20.6311	20.1577
miR-30e-3p	86.9535	109.715	96.5507	88.1146	94.6263	83.9028	114.029	75.6473	84.6624
miR-149-5p	294.061	167.654	245.974	313.296	174.025	264.138	277.516	197.141	241.893
miR-221-3p	5688.34	1856.52	5729.82	4786.16	2324.33	5716.78	5434.92	2014.2	5348.52
miR-3615	44.2672	32.0515	56.3212	37.7634	22.8408	39.3618	60.449	33.621	45.6908
miR-652-3p	0	9.862	3.44824	16.7837	14.1396	9.32253	0	11.4617	18.8139
miR-4662a-5p	15.8097	4.931	5.74707	13.9865	3.26298	6.21502	16.4861	12.9899	13.4385
miR-374b-5p	113.83	88.758	97.7001	113.29	91.3633	131.551	112.655	111.561	141.104
let-7i-5p	8983.09	10378.5	11968.8	8621.25	13224.8	9505.87	9153.91	10842.8	13868.5
miR-33a-5p	11.0668	13.5602	9.19531	12.5878	6.52595	11.3942	12.3646	10.6976	6.71924
miR-1287-5p	9.48584	12.3275	11.4941	4.19594	14.1396	14.5017	5.49537	8.40525	16.1262
miR-154-5p	91.6964	89.9907	88.5048	111.892	110.941	81.8311	125.02	95.5142	81.9747
miR-127-3p	937.517	1979.8	1213.78	1921.74	2315.63	1318.62	1176.01	2302.28	1681.15
miR-23b-3p	2184.9	1310.41	1905.73	2242.03	1429.18	1874.86	2140.45	1198.13	1947.24
miR-654-3p	567.569	1024.41	837.922	1007.02	1193.16	814.168	809.193	1198.89	921.88
miR-3613-5p	6.32389	32.0515	12.6435	20.9797	40.2434	21.7526	21.9815	40.498	14.7823
miR-125b-5p	50791.9	44344.5	50071.9	47902.2	45813.3	45231.9	45878.1	38966.8	47378.7
miR-324-5p	86.9535	67.8012	71.2636	86.716	81.5744	70.4369	74.1874	57.3085	79.287
miR-184	15.8097	22.1895	12.6435	30.7702	31.5421	24.8601	26.103	27.5081	26.877
miR-154-3p	3.16195	22.1895	5.74707	12.5878	15.2272	5.17918	4.12152	17.5746	9.40694
miR-143-3p	1097.2	1095.91	1760.9	1153.88	2099.18	1635.59	1410.94	1230.99	1678.47
miR-93-3p	9.48584	7.3965	12.6435	5.59458	5.43829	13.4659	15.1123	6.87703	9.40694
miR-195-5p	36.3624	45.6117	20.6894	19.581	45.6817	18.6451	35.7199	51.9597	14.7823
miR-10b-5p	830.011	2195.53	1437.92	528.688	2011.08	1153.92	719.893	1991.28	1193.34
miR-1843	14.2288	7.3965	18.3906	15.3851	9.78893	19.6809	19.2338	10.6976	13.4385
miR-423-3p	205.526	168.887	237.929	200.006	189.253	219.597	201.955	173.454	223.079
miR-450b-5p	317.776	269.972	445.972	507.708	361.103	567.639	391.545	299.533	416.593
miR-31-5p	441.091	823.477	904.588	527.289	943	962.292	526.181	923.814	838.561
miR-299-3p	7.90487	25.8877	5.74707	25.1756	36.9804	13.4659	20.6076	32.0928	14.7823
miR-126-5p	11.0668	7.3965	18.3906	27.9729	17.4025	114.978	8.24305	18.3387	25.5331
miR-376b-3p	52.1721	103.551	29.8847	100.702	97.8893	72.5086	87.9259	124.551	61.817
miR-137-3p	55.3341	28.3532	58.6201	58.7431	32.6298	77.6878	45.3368	30.5646	53.7539
miR-139-3p	30.0385	20.9567	26.4365	30.7702	21.7532	25.8959	28.8507	26.744	32.2524
miR-424-5p	880.602	738.417	1380.45	1257.38	1120.29	1477.1	825.679	634.979	1366.69
miR-194-5p	56.915	48.0772	60.9189	50.3512	58.7336	81.8311	87.9259	49.6674	56.4416
miR-376c-3p	267.184	480.772	254.02	531.485	488.359	428.836	480.845	547.106	348.057
miR-190b-5p	60.077	125.74	66.666	148.256	194.691	91.1536	61.8229	121.494	123.634
miR-30b-5p	265.603	331.61	178.159	241.966	275.178	189.558	247.291	259.035	253.987
miR-99b-5p	1552.52	1301.78	2049.4	1640.61	1613	1829.29	1641.74	1177.5	2117.9
miR-146b-5p	1746.98	4177.79	5313.74	969.261	4316.92	3611.96	1674.71	4587.74	4203.56
miR-378a-3p	565.988	961.545	477.006	735.687	665.647	698.154	803.697	894.013	689.394
miR-494-3p	137.545	122.042	183.906	124.479	160.973	166.77	134.636	133.72	181.419
miR-133b	2663.94	1939.11	2036.76	2572.11	2164.44	2412.46	2591.07	1944.67	2100.43
miR-221-5p	22.1336	7.3965	14.9424	9.79052	10.8766	9.32253	13.7384	6.87703	5.37539
miR-15b-5p	98.0203	176.283	114.941	88.1146	128.344	99.4403	93.4212	108.504	94.0694
miR-330-5p	12.6478	7.3965	12.6435	12.5878	10.8766	13.4659	2.74768	3.82057	8.06309
miR-139-5p	102.763	43.1462	82.7578	132.871	77.2238	73.5444	112.655	55.0162	83.3186
miR-941	237.146	197.24	281.606	244.763	163.149	186.451	281.638	236.875	315.804
miR-128-3p	18974.8	17231.4	16891.8	24375.6	20425.1	18519.7	21367.4	16566	18023.7
miR-126-3p	49.0102	41.9135	103.447	102.101	91.3633	186.451	68.6921	44.3186	146.479
miR-451a	0	3.69825	0	48.9526	0	113.942	5.49537	38.2057	1.34385
miR-361-3p	39.5243	19.724	39.08	30.7702	28.2791	27.9676	31.5984	24.4516	17.47
let-7e-5p	4502.61	4834.84	6050.51	4559.58	5365.42	4652.98	3855	4483.06	5680.45
miR-628-5p	26.8765	36.9825	34.4824	37.7634	41.331	47.6485	48.0845	33.621	38.9716
miR-100-3p	22.1336	8.62925	20.6894	26.5743	33.7174	21.7526	23.3553	23.6875	43.0031
miR-103a-3p	6428.24	6807.24	7356.24	6699.51	6906.63	7511.89	6671.37	6219.12	7176.15
let-7i-3p	9.48584	20.9567	14.9424	13.9865	21.7532	10.3584	19.2338	22.1593	25.5331
miR-501-5p	14.2288	0	1.14941	22.3783	16.3149	17.6092	0	14.5182	21.5016
miR-199b-5p	175.488	1868.85	985.047	40.5607	1361.75	478.557	120.898	1463.28	663.861
miR-345-5p	36.3624	30.8187	13.793	15.3851	19.5779	53.8635	13.7384	27.5081	52.4101
miR-450a-1-3p	28.4575	22.1895	32.1836	39.1621	29.3668	36.2543	30.2245	15.2823	29.5647
miR-199a-3p	40280	79809.4	77470.4	28694.6	83282	53330.1	39995.3	74221.4	67834.8
miR-4705	0	7.3965	14.9424	1.39865	13.0519	6.21502	1.37384	13.7541	13.4385
miR-329-3p	9.48584	44.379	36.7812	67.135	71.7855	58.0069	71.4398	58.0727	40.3154
miR-125b-1-3p	31.6195	51.7755	42.5283	40.5607	40.2434	26.9318	43.9629	22.9234	37.6277
miR-1307-5p	71.1438	19.724	12.6435	16.7837	45.6817	44.541	41.2152	51.9597	13.4385
miR-708-5p	145.45	452.419	519.535	248.959	320.859	415.371	241.796	443.186	432.719
miR-29c-3p	371.529	199.705	301.146	264.344	195.779	303.5	350.33	254.45	251.3
let-7f-5p	50608.5	53638.2	52361.5	52259	55801.2	44847.6	46637.8	49238.7	53802.3
miR-483-5p	349.395	437.626	486.202	455.958	344.788	374.973	381.928	382.821	538.883
miR-181a-3p	104.344	91.2235	104.597	110.493	108.766	82.8669	120.898	92.4578	84.6624
miR-664a-5p	14.2288	23.4222	27.5859	9.79052	23.9285	26.9318	26.103	12.2258	25.5331
miR-34a-5p	1765.95	2165.94	2242.51	1346.9	2149.21	1817.89	1597.78	2219.75	1920.36
miR-335-5p	166.002	149.163	152.872	116.088	57.6459	127.408	125.02	73.3549	94.0694
let-7d-5p	1935.11	1676.54	1601.13	1688.16	1716.33	1419.1	1520.84	1469.39	1467.48
miR-26a-5p	15291.2	19772.1	17902.1	14464.8	15982.1	16938	16098.7	19637.7	14381.9
miR-99b-3p	15.8097	14.793	29.8847	26.5743	26.1038	20.7167	17.8599	6.87703	21.5016
miR-499a-5p	120.154	183.68	195.4	233.574	482.92	380.152	96.1689	122.258	266.082
miR-30e-5p	1546.19	1686.4	1526.42	1583.27	1567.32	1552.72	1699.44	1451.05	1392.23
miR-374a-3p	26.8765	64.103	60.9189	33.5675	54.3829	39.3618	30.2245	48.9033	48.3785
miR-1271-5p	33.2004	17.2585	32.1836	33.5675	27.1915	31.0751	23.3553	19.1028	17.47
miR-181a-5p	1691.64	1190.84	1195.39	1787.47	1244.28	1974.3	2283.32	1439.59	1615.31
miR-339-5p	50.5911	38.2152	78.1601	60.1417	50.0323	67.3294	50.8321	30.5646	57.7855
miR-186-5p	547.017	432.695	595.396	481.134	469.868	560.388	575.64	449.299	522.757
miR-486-5p	5255.15	9155.63	5770.05	3981.94	7156.79	5986.1	4760.36	7264.43	5417.05
miR-190a-5p	268.765	194.774	189.653	213.993	159.886	159.519	181.347	156.643	194.858
miR-218-5p	135.964	419.135	333.33	83.9187	232.759	178.164	76.9351	161.992	233.83
miR-369-5p	208.688	384.618	301.146	404.208	425.274	314.894	317.357	386.642	350.744
miR-320b	82.2106	54.241	87.3554	72.7295	32.6298	62.1502	123.646	21.3952	43.0031
miR-93-5p	1607.85	1187.14	1370.1	1268.57	1094.18	1160.14	1388.95	933.747	1319.66
miR-192-5p	41.1053	29.586	44.8271	48.9526	57.6459	76.6519	59.0752	49.6674	44.347
let-7a-5p	167877	146350	139607	143283	139948	113626	122859	129546	129434
miR-7-5p	132.802	155.326	162.067	155.25	205.567	167.806	185.469	187.972	170.669
miR-130b-5p	20.5526	11.0947	16.0918	18.1824	16.3149	13.4659	26.103	15.2823	12.0946
miR-130b-3p	33.2004	29.586	32.1836	37.7634	25.0161	32.1109	24.7291	22.1593	25.5331
let-7c-5p	2793.58	3322.26	2821.81	2260.21	2797.46	2275.73	2172.04	2743.17	2814.02
miR-377-3p	58.496	77.6632	59.7695	93.7092	92.451	76.6519	74.1874	88.6372	51.0662
miR-485-5p	9.48584	28.3532	4.59765	2.79729	33.7174	7.25086	26.103	29.8004	8.06309
miR-199b-3p	20140	39904.1	38735.2	14347.3	41641	26665.5	19997.6	37111.5	33917.4
miR-874-3p	11.0668	6.16375	18.3906	12.5878	5.43829	12.43	4.12152	8.40525	14.7823
miR-454-3p	213.431	151.628	136.78	159.446	130.519	143.981	140.132	121.494	143.792
miR-331-3p	47.4292	19.724	28.7353	40.5607	30.4544	35.2184	45.3368	29.0363	44.347
miR-206	287051	290209	228540	268277	289968	211790	213804	259236	271964
miR-382-5p	561.245	955.381	672.407	944.085	1060.47	588.355	715.771	879.495	802.277
miR-136-5p	140.707	160.257	90.8036	204.202	200.129	117.05	171.73	184.916	104.82
miR-107	284.575	392.014	212.641	285.324	292.58	302.464	336.591	334.682	318.492
miR-340-5p	88.5345	99.8527	88.5048	100.702	90.2757	104.62	87.9259	77.1755	76.5993
miR-188-5p	33.2004	35.7497	27.5859	57.3444	46.7693	31.0751	42.5891	35.1492	18.8139
miR-485-3p	143.869	177.516	186.205	169.236	156.623	120.157	122.272	180.331	192.17
miR-25-3p	880.602	849.364	825.279	860.167	823.358	731.301	865.52	813.781	827.81
miR-495-3p	26.8765	75.1977	42.5283	100.702	93.5386	47.6485	42.5891	68.0061	43.0031
miR-204-5p	64.8199	76.4305	21.8389	47.5539	56.5582	13.4659	74.1874	70.2985	17.47
miR-409-3p	406.31	626.237	606.89	758.066	672.173	506.524	490.461	667.836	720.303
miR-423-5p	286.156	305.722	275.859	311.898	304.544	195.773	188.216	243.752	288.927
miR-425-5p	191.298	138.068	210.343	180.425	132.694	196.809	167.609	128.371	157.23
miR-183-5p	28.4575	4.931	4.59765	12.5878	6.52595	6.21502	15.1123	2.29234	6.71924
miR-889-3p	58.496	108.482	67.8154	95.1079	143.571	82.8669	81.0567	133.72	81.9747
miR-501-3p	72.7248	82.5942	80.4589	111.892	71.7855	104.62	108.533	87.8731	96.7571
miR-140-3p	39.5243	75.1977	88.5048	36.3648	47.857	123.265	9.61689	61.1291	96.7571
miR-369-3p	67.9818	167.654	118.39	180.425	162.061	104.62	111.281	157.407	98.1009
miR-132-3p	42.6863	77.6632	49.4248	76.9255	58.7336	44.541	38.4676	202.49	28.2208
miR-365b-3p	349.395	231.757	437.926	348.263	264.301	402.94	340.713	223.885	415.249
miR-214-3p	183.393	184.912	297.698	106.297	257.775	279.676	181.347	219.301	224.423
miR-27b-3p	3905	2827.93	4263.17	4300.83	3214.03	4004.54	3892.09	2622.44	4135.02
miR-21-5p	26215.7	22799.7	29592.8	23950.4	31109.2	32259.1	30165.4	25930.2	27522
miR-208b-3p	83.7916	331.61	111.493	334.276	894.055	303.5	116.777	430.96	176.044
miR-197-3p	135.964	55.4737	83.9072	68.5336	46.7693	79.7594	65.9444	58.8368	75.2555
miR-155-5p	371.529	396.945	156.32	169.236	518.813	98.4045	199.207	359.134	102.132
miR-1185-1-3p	20.5526	43.1462	28.7353	29.3715	26.1038	29.0034	26.103	40.498	29.5647
let-7d-3p	67.9818	51.7755	71.2636	43.358	59.8212	56.971	57.7013	59.6009	88.694
miR-145-5p	75.8867	55.4737	118.39	68.5336	114.204	66.2936	68.6921	51.9597	72.5678
miR-130a-3p	240.308	304.489	240.227	299.31	252.337	258.959	274.768	222.357	237.861
miR-500a-3p	202.365	205.869	181.607	219.587	207.743	174.021	256.908	199.434	227.11
miR-22-3p	1810.21	1390.54	1787.34	2032.23	1633.66	2251.91	1864.3	1477.8	1591.12
miR-16-5p	26784.8	48399	38316.8	23970	48444.3	29709.9	27204.8	44283.5	34059.8
miR-411-5p	404.729	949.217	447.122	872.754	996.295	567.639	703.407	1048.36	610.107
miR-365a-3p	349.395	231.757	437.926	348.263	264.301	402.94	340.713	223.885	415.249
miR-27a-3p	2093.21	1409.03	1921.82	2886.8	1958.87	1967.05	2474.29	1460.22	2228.1
miR-671-5p	142.288	122.042	154.021	170.635	123.993	147.089	168.983	123.786	150.511
miR-210-3p	64.8199	19.724	19.54	41.9594	59.8212	23.8242	32.9722	21.3952	26.877
miR-191-5p	2829.94	2400.16	3011.46	2814.07	2211.21	2421.79	2717.46	2028.72	2882.55

## Sheet: TMM.Norm(EV)
mature_miR	S110_EV_CTL	S111_EV_CTL	S116_EV_CTL	S110_EV_CLFS	S111_EV_CLFS	S116_EV_CLFS	S110_EV_IHFS	S111_EV_IHFS	S116_EV_IHFS
miR-140-5p	37.8243	69.8472	60.6377	71.0636	42.2168	80.2611	78.7796	35.03	74.8061
miR-133a-3p	17899.2	14574.8	13567.4	18242.9	17046.7	14669.6	24629.4	14663.6	17027.1
miR-502-3p	53.8516	29.103	68.3377	52.2766	55.5485	45.3007	61.3867	56.048	58.8899
miR-30d-5p	2425.24	2238.99	2702.71	2113.12	2269.71	2631.38	3773.24	2362.02	2630.15
miR-665	38.4654	31.0432	25.0251	22.0542	51.1046	23.6352	43.9938	59.0506	29.4449
miR-34c-5p	22.4382	32.9834	23.1001	14.7028	26.6633	15.2644	15.3467	26.0223	22.2827
miR-381-3p	4347.23	4578.88	2036.66	4427.18	4379.44	3311.88	7976.18	4405.77	2822.73
miR-185-5p	176.941	203.721	204.051	265.467	199.974	239.798	196.437	198.17	284.9
miR-17-5p	291.055	129.993	110.688	280.987	156.647	203.361	197.461	99.0848	128.921
miR-92b-3p	36.5421	79.5483	106.838	25.3215	133.316	56.6259	57.2943	76.0651	41.3821
miR-542-3p	395.553	161.037	240.626	352.051	173.311	269.835	290.564	124.106	264.209
miR-181a-2-3p	61.5446	7.76081	9.62503	18.7869	5.55485	11.3252	29.6702	5.00428	13.5288
miR-450a-2-3p	7.69308	7.76081	10.5875	16.3365	11.1097	16.7416	13.3005	7.006	7.16228
miR-450a-5p	100.01	34.9236	7.70002	53.9103	0	47.2703	36.832	20.0171	31.8324
miR-18a-5p	67.3145	25.2226	23.1001	61.2617	41.1059	44.8083	48.0863	27.0231	38.1988
miR-1306-5p	22.4382	65.9668	39.4626	35.1234	68.8801	55.1487	46.04	75.0643	38.9946
miR-23a-3p	5353.1	5884.63	6295.73	7143.11	7005.77	7164.41	5726.36	6783.81	7397.84
miR-675-3p	141.681	89.2493	149.188	224.626	126.65	155.598	136.074	167.143	194.177
miR-125a-5p	6157.67	9883.39	8803.05	6246.24	7546.81	6365.24	6237.91	8607.37	6915.58
miR-2110	12.8218	3.8804	4.81252	16.3365	9.99872	6.89359	12.2773	12.0103	12.7329
miR-337-5p	271.822	498.632	171.326	319.378	409.948	257.525	386.736	548.47	272.167
miR-483-3p	28.8491	25.2226	56.7877	65.3458	26.6633	369.792	37.8551	38.0326	48.5444
miR-374a-5p	235.921	170.738	94.3253	201.755	93.3214	168.401	181.091	105.09	153.591
miR-193a-5p	112.191	275.509	191.538	148.662	233.304	148.705	119.704	226.194	137.675
miR-146a-5p	3.20545	124.173	26.9501	7.3514	107.764	15.7568	3.06934	116.099	34.2198
miR-28-3p	376.961	275.509	410.989	379.822	345.511	337.293	365.251	297.255	467.14
miR-425-3p	15.3862	17.4618	24.0626	13.886	25.5523	17.7264	21.4854	16.0137	16.712
miR-10a-5p	1001.38	1299.93	1366.75	909.94	1437.59	717.918	758.126	1424.22	870.615
let-7a-3p	19.2327	27.1628	48.1252	26.1383	31.1071	28.5592	22.5085	38.0326	36.6072
miR-493-3p	367.986	271.628	360.939	373.288	448.832	350.588	678.323	396.339	285.695
miR-744-5p	44.8763	93.1297	85.6628	57.1776	61.1033	48.2551	42.9707	81.0694	52.5234
miR-99a-5p	151.938	161.037	262.763	135.593	151.092	123.592	142.213	136.117	147.225
miR-532-3p	117.319	44.6246	62.5627	112.722	46.6607	80.7535	118.681	52.0446	82.7641
miR-196a-5p	2288.05	725.635	2626.67	2319.78	584.37	2027.7	3348.65	562.482	1809.67
miR-3605-3p	8.97526	11.6412	25.0251	13.0692	19.9974	10.8328	15.3467	19.0163	11.1413
miR-101-3p	1491.18	1707.38	916.303	1664.68	1579.8	1535.3	1591.96	1611.38	1502.49
miR-205-5p	14.7451	11.6412	10.5875	8.98505	28.8852	2.462	6.13867	51.0437	11.9371
miR-496	5.12872	11.6412	1.92501	12.2523	6.66581	6.40119	16.3698	7.006	6.36647
miR-320c	491.075	1722.9	1347.5	514.598	1088.75	539.669	646.607	1138.98	366.072
miR-424-3p	48.7228	40.7442	30.8001	44.1084	27.7742	47.2703	33.7627	32.0274	64.4605
miR-493-5p	321.827	291.03	365.751	332.447	445.499	324.983	561.688	304.26	288.083
miR-629-5p	47.4407	79.5483	82.7753	63.7122	102.209	72.3827	65.4792	95.0814	63.6647
miR-24-3p	12614.1	13919	12789.7	16223.7	15449.1	17619.5	15050	16746.3	16556
miR-655-3p	49.3639	40.7442	16.3626	54.7271	57.7704	41.3615	56.2712	36.0308	23.8743
miR-181d-5p	10.8985	9.70101	11.55	13.0692	8.88775	6.89359	6.13867	4.00343	6.36647
miR-223-3p	0	19.402	2.88751	6.53458	83.3227	0	0	24.0206	0.795809
miR-598-3p	121.166	65.9668	159.776	151.929	134.427	149.689	127.889	128.11	168.712
miR-22-5p	23.7203	34.9236	25.0251	22.0542	21.1084	17.7264	13.3005	15.0129	22.2827
miR-6511a-3p	17.9505	7.76081	26.9501	22.871	8.88775	23.6352	32.7396	4.00343	12.7329
miR-134-5p	319.904	993.383	863.365	331.63	778.789	455.469	469.608	996.853	620.731
miR-487b-3p	93.5991	64.0266	112.613	86.5832	94.4324	59.5803	133.005	102.087	63.6647
miR-625-3p	25.0025	98.9503	55.8252	44.1084	97.7653	55.6411	47.0631	138.118	68.4396
miR-323a-3p	60.9036	100.89	126.088	66.1626	134.427	73.3675	99.2419	98.084	74.0102
miR-138-5p	32.0545	91.1895	69.3002	32.6729	76.6569	66.9663	38.8783	82.0703	96.2929
miR-1-3p	35248.4	14691.2	20281.9	29551	18231	24313.7	52748.6	12871	19615.1
miR-129-5p	6.4109	19.402	21.1751	11.4355	15.5536	19.696	8.1849	6.00514	11.1413
miR-539-3p	26.9258	25.2226	15.4	17.9701	24.4413	10.8328	24.5547	28.024	18.3036
miR-146b-3p	6.4109	17.4618	28.8751	4.08411	13.3316	14.2796	4.09245	21.018	21.4868
miR-182-5p	51.9283	17.4618	19.2501	63.7122	19.9974	22.158	78.7796	22.0189	19.8952
miR-769-5p	52.5694	17.4618	27.9126	43.2916	34.44	31.0211	51.1556	41.0351	32.6282
miR-19a-3p	46.1585	58.206	21.1751	57.9944	55.5485	44.3159	35.8089	40.0343	29.4449
miR-7704	60.9036	143.575	154.963	113.538	77.7678	43.3311	64.4561	70.06	85.9474
miR-15b-3p	17.3094	27.1628	17.3251	8.98505	19.9974	17.7264	17.3929	21.018	19.0994
miR-32-5p	72.4432	62.0864	35.6126	73.514	47.7717	54.1639	69.5716	53.0454	47.7485
miR-3925-5p	0	7.76081	15.4	8.16823	13.3316	11.8176	4.09245	9.00771	5.57066
miR-1301-3p	25.0025	9.70101	15.4	17.9701	11.1097	10.3404	15.3467	16.0137	13.5288
miR-181b-5p	764.179	465.648	598.677	713.903	613.255	620.423	830.767	484.415	480.669
miR-196b-5p	27.5669	19.402	55.8252	26.1383	15.5536	23.6352	40.9245	16.0137	31.0366
miR-370-3p	365.421	345.356	410.989	354.501	433.278	356.989	931.032	479.41	323.098
miR-574-3p	473.124	1753.94	1404.29	701.651	1726.45	967.072	573.966	1969.69	957.358
miR-342-3p	1500.15	2578.53	3145.46	1896.66	3341.8	2299.01	2031.9	3237.77	2229.86
miR-584-5p	6.4109	3.8804	21.1751	12.2523	8.88775	26.0972	9.20801	5.00428	19.8952
miR-409-5p	30.7723	15.5216	16.3626	32.6729	9.99872	17.234	32.7396	14.012	19.8952
miR-30c-5p	4078.61	2619.27	2506.36	4825.79	3155.15	3814.62	3445.84	3086.64	4033.16
let-7b-5p	44133.3	44038.7	52435.2	45146.6	32774.7	34930.8	51804.2	31551	28152.5
miR-542-5p	46.7996	42.6844	30.8001	61.2617	52.2155	65.9815	39.9014	88.0754	68.4396
miR-455-5p	95.5224	108.651	107.8	115.989	103.32	155.106	94.1263	98.084	113.801
miR-19b-3p	380.807	450.127	211.751	483.559	344.4	265.896	280.333	360.308	313.549
miR-675-5p	41.6709	36.8638	7.70002	4.90094	46.6607	36.4375	50.1325	48.0411	7.16228
miR-199a-5p	489.793	1249.49	394.626	405.144	715.464	514.065	247.593	878.752	585.715
miR-30a-5p	9278.5	4959.15	4722.04	8919.7	4413.88	7377.12	7778.72	4927.22	7098.62
miR-193b-5p	9.61635	34.9236	21.1751	14.7028	18.8865	27.082	9.20801	31.0266	17.5078
miR-136-3p	83.3417	71.7875	109.725	71.8804	91.0995	54.1639	108.45	107.092	77.9893
miR-339-3p	17.9505	5.8206	16.3626	10.6187	15.5536	14.2796	8.1849	23.0197	25.4659
miR-299-5p	93.5991	21.3422	12.5125	66.1626	18.8865	25.6048	119.704	8.00686	33.424
miR-576-5p	23.0792	36.8638	62.5627	34.3065	47.7717	43.8235	34.7858	48.0411	28.6491
miR-615-3p	32.0545	48.505	66.4127	47.3757	38.8839	45.7931	35.8089	65.0557	44.5653
miR-543	34.6189	36.8638	46.2001	37.5738	36.662	30.0363	45.0169	31.0266	21.4868
miR-151b	10.2574	11.6412	3.85001	4.90094	5.55485	7.38599	8.1849	2.00171	9.54971
miR-10b-3p	19.8738	79.5483	66.4127	26.1383	93.3214	42.8387	23.5316	98.084	48.5444
miR-29b-3p	1745.05	1016.67	1926.93	1821.51	507.713	1144.34	1252.29	755.647	1897.21
miR-454-5p	4.48763	5.8206	10.5875	8.98505	9.99872	8.86318	5.11556	4.00343	7.16228
miR-431-5p	232.075	213.422	282.013	167.449	212.195	178.741	460.4	168.144	117.78
miR-887-3p	26.9258	29.103	14.4375	31.0393	25.5523	24.62	43.9938	18.0154	19.8952
miR-92a-3p	5478.76	6879.95	8487.35	5727.56	8961.08	6223.93	5320.18	8685.44	5702.77
miR-337-3p	31.4134	27.1628	21.1751	21.2374	33.3291	19.2036	43.9938	42.036	19.8952
miR-491-5p	14.104	5.8206	23.1001	17.1533	11.1097	10.8328	6.13867	7.006	19.0994
miR-660-5p	1007.79	651.908	906.678	993.256	913.217	864.653	983.211	776.665	1088.67
miR-421	119.884	98.9503	125.125	144.578	117.763	136.887	139.143	105.09	161.549
miR-151a-5p	78.8541	48.505	32.7251	62.8953	27.7742	47.7627	63.4329	15.0129	39.7905
miR-151a-3p	834.058	1278.59	1469.74	1007.14	1122.08	1088.2	914.662	1256.08	1095.83
miR-30a-3p	605.189	469.529	729.577	663.26	642.14	655.876	690.601	533.457	604.815
miR-148a-3p	298.748	3096.56	2013.56	285.888	2053.07	919.309	393.898	2523.16	965.316
miR-106b-3p	71.8021	65.9668	102.988	56.3608	69.9911	53.6715	55.248	40.0343	62.0731
miR-412-5p	9.61635	9.70101	0	13.0692	6.66581	0.492399	29.6702	8.00686	0.795809
miR-1307-3p	88.4704	40.7442	69.3002	65.3458	47.7717	64.5043	118.681	36.0308	48.5444
miR-376a-3p	969.328	1668.57	931.703	1158.25	1684.23	750.416	1109.05	1705.46	1157.11
miR-3065-5p	28.208	15.5216	26.9501	50.643	21.1084	40.3767	26.6009	25.0214	47.7485
miR-323b-3p	36.5421	25.2226	55.8252	37.5738	29.9962	45.7931	39.9014	30.0257	57.2983
miR-98-5p	175.018	46.5648	83.7378	148.662	52.2155	89.1242	148.351	36.0308	86.7432
miR-29a-3p	2342.54	3996.81	3071.35	3178.26	2915.18	2462.49	1787.38	4040.46	3859.67
miR-362-5p	31.4134	3.8804	6.73752	16.3365	3.33291	9.35558	17.3929	1.00086	5.57066
miR-106b-5p	64.7501	29.103	6.73752	60.4449	8.88775	31.5135	10.2311	18.0154	23.0785
miR-505-3p	17.3094	19.402	11.55	19.6037	16.6645	18.2188	20.4622	16.0137	30.2407
miR-379-5p	648.142	419.083	390.776	416.58	239.969	288.546	803.143	271.232	294.449
miR-15a-5p	39.1065	118.352	30.8001	47.3757	85.5446	28.5592	24.5547	67.0574	35.8114
miR-484	62.1857	67.907	74.1127	71.0636	111.097	62.0423	65.4792	96.0823	74.0102
miR-382-3p	8.33417	15.5216	26.9501	7.3514	16.6645	11.8176	7.16178	24.0206	9.54971
miR-26b-5p	3963.86	2941.35	2284.02	3965.67	2199.72	2967.2	4031.06	2176.86	2869.69
let-7g-5p	2255.35	2526.14	1589.09	2639.97	1990.86	2099.59	2061.57	1896.62	1892.43
miR-432-5p	1377.7	1889.76	2324.44	1414.74	1953.08	1340.31	2839.14	1843.58	991.578
miR-628-3p	15.3862	17.4618	28.8751	15.5196	25.5523	29.0515	22.5085	22.0189	20.691
miR-532-5p	1126.4	869.21	1435.09	1125.58	1233.18	1191.11	1292.19	1095.94	1446.78
miR-378a-5p	18.5916	13.5814	9.62503	19.6037	9.99872	8.37079	21.4854	6.00514	15.9162
miR-320d	293.619	1012.79	850.853	292.422	648.806	298.394	374.459	652.559	211.685
miR-20a-5p	637.244	327.894	250.251	721.254	387.728	495.354	411.291	304.26	415.412
miR-95-3p	286.567	225.063	378.264	322.645	242.191	507.171	471.655	176.151	368.46
miR-21-3p	13.4629	7.76081	16.3626	15.5196	17.7755	16.7416	17.3929	17.0146	17.5078
miR-222-3p	289.773	399.681	403.289	276.086	261.078	308.734	240.431	288.247	257.046
miR-148b-3p	583.392	762.499	473.552	694.299	544.375	621.408	559.642	598.512	575.37
miR-590-3p	23.7203	17.4618	15.4	21.2374	14.4426	17.234	23.5316	12.0103	9.54971
miR-100-5p	2349.6	1604.55	4312.01	1902.38	2240.82	2296.55	1968.47	1934.66	2439.15
miR-1180-3p	19.8738	27.1628	25.9876	15.5196	22.2194	15.7568	17.3929	15.0129	9.54971
miR-320a-3p	613.523	1288.29	1262.8	762.912	1439.82	853.82	824.628	1425.22	698.72
miR-664a-3p	9.61635	11.6412	10.5875	10.6187	5.55485	12.31	12.2773	5.00428	3.97905
miR-214-5p	6.4109	25.2226	9.62503	6.53458	16.6645	6.89359	2.04622	11.0094	7.16228
miR-1296-5p	8.33417	44.6246	33.6876	22.871	34.44	26.5896	23.5316	49.042	31.0366
miR-503-5p	1579.65	1119.5	1401.4	1712.06	1467.59	1947.44	1364.83	1372.17	1948.14
miR-301a-3p	65.3912	50.4452	18.2876	77.5981	35.551	50.2247	42.9707	41.0351	42.1779
miR-328-3p	66.6734	131.934	123.2	81.6823	196.642	125.069	103.334	264.226	91.518
miR-152-3p	762.897	1356.2	1109.77	927.91	1104.3	1069	788.819	1204.03	1297.96
miR-1185-5p	28.208	11.6412	11.55	32.6729	4.44388	13.7872	32.7396	6.00514	14.3246
miR-133a-5p	41.0298	19.402	36.5751	35.9402	26.6633	41.3615	61.3867	54.0463	27.0575
miR-361-5p	835.34	830.406	1102.07	889.52	845.448	887.303	792.912	757.649	838.783
miR-208a-3p	7.05199	31.0432	4.81252	12.2523	38.8839	19.696	18.416	46.0394	20.691
miR-30c-2-3p	29.4901	3.8804	7.70002	18.7869	3.33291	9.84798	15.3467	1.00086	12.7329
miR-30e-3p	89.7526	112.532	101.063	119.256	107.764	99.957	124.82	89.0763	101.864
miR-149-5p	449.404	378.339	436.014	510.514	509.935	519.973	403.106	456.391	459.182
miR-221-3p	5035.12	4681.71	8745.3	4427.18	4275.01	5042.66	3725.15	4305.69	6202.54
miR-3615	47.4407	31.0432	83.7378	38.3907	74.4349	52.1943	50.1325	77.066	67.6438
miR-4662a-5p	5.12872	13.5814	15.4	5.71776	12.2207	14.2796	10.2311	9.00771	8.7539
miR-374b-5p	58.3392	17.4618	36.5751	55.5439	26.6633	38.4071	61.3867	14.012	42.1779
let-7i-5p	8530.99	7706.48	8145.66	8306.27	6061.45	6490.81	9899.63	7206.17	7681.15
miR-33a-5p	19.2327	11.6412	5.77502	21.2374	3.33291	5.90879	8.1849	8.00686	7.95809
miR-1287-5p	10.8985	23.2824	15.4	13.886	26.6633	17.7264	16.3698	23.0197	18.3036
miR-154-5p	107.062	178.499	95.2878	125.791	135.538	98.4798	111.519	118.101	109.026
miR-1226-3p	6.4109	11.6412	6.73752	13.886	9.99872	12.8024	9.20801	10.0086	8.7539
miR-127-3p	947.531	735.336	805.615	848.679	626.587	550.995	1053.81	704.603	763.181
miR-23b-3p	1161.01	186.259	307.038	802.937	139.982	420.509	736.641	129.111	368.46
miR-654-3p	669.298	1653.05	1522.68	790.684	2005.3	925.71	1116.22	1865.6	1073.55
miR-125b-5p	47551.6	25639.8	34582.7	48120.7	27307.6	34173	39367.3	27490.5	44123.6
miR-324-5p	136.552	62.0864	77.0002	132.325	47.7717	85.6775	128.912	54.0463	126.534
miR-671-3p	10.8985	27.1628	34.6501	12.2523	22.2194	17.234	5.11556	35.03	14.3246
miR-184	48.7228	25.2226	48.1252	71.8804	44.4388	50.2247	84.9183	31.0266	58.0941
miR-143-3p	1187.3	3372.07	2395.67	1237.49	2124.17	1582.08	1122.35	2407.06	2219.51
miR-93-3p	19.8738	19.402	23.1001	18.7869	31.1071	15.2644	20.4622	24.0206	18.3036
miR-195-5p	21.7971	27.1628	15.4	16.3365	17.7755	7.38599	7.16178	14.012	7.95809
miR-10b-5p	646.219	1821.85	1150.19	512.148	1588.69	639.134	600.567	1470.26	802.971
miR-1843	20.5149	27.1628	26.9501	17.9701	23.3304	26.5896	20.4622	32.0274	26.2617
miR-423-3p	160.914	314.313	345.539	169.899	342.178	206.315	195.414	391.335	222.827
miR-450b-5p	389.783	244.465	343.614	357.768	271.076	385.549	277.263	205.176	339.81
miR-31-5p	224.382	339.535	270.463	294.873	223.305	259.987	153.467	286.245	406.658
miR-299-3p	12.8218	19.402	13.475	9.80187	9.99872	8.37079	8.1849	21.018	11.1413
miR-126-5p	5.12872	21.3422	7.70002	9.80187	56.6594	14.772	7.16178	35.03	20.691
miR-376b-3p	58.3392	27.1628	24.0626	75.1477	29.9962	35.9451	57.2943	49.042	35.0156
miR-137-3p	31.4134	56.2658	45.2376	33.4897	43.3278	61.0575	41.9476	46.0394	51.7276
miR-139-3p	31.4134	17.4618	43.3126	33.4897	33.3291	32.0059	42.9707	40.0343	29.4449
miR-424-5p	1321.93	1055.47	628.515	1482.53	915.439	1653.97	593.405	942.807	1705.42
miR-194-5p	61.5446	42.6844	25.0251	62.0785	31.1071	36.4375	47.0631	60.0514	41.3821
miR-376c-3p	293.619	343.416	219.451	311.209	349.955	226.504	351.951	311.266	269.779
miR-190b-5p	56.4159	58.206	56.7877	62.0785	77.7678	93.0634	125.843	69.0591	81.9683
miR-30b-5p	216.047	306.552	134.75	291.606	243.302	235.859	240.431	208.178	284.9
miR-548a-3p	11.5396	0	5.77502	4.90094	6.66581	7.38599	9.20801	9.00771	9.54971
miR-99b-5p	1098.19	366.698	971.166	1120.68	391.061	868.592	1073.24	491.421	1074.34
miR-146b-5p	869.318	4309.19	3313.9	816.006	2627.44	1750.97	606.705	2611.24	2243.39
miR-378a-3p	396.835	353.117	391.739	405.144	528.821	533.268	824.628	435.373	346.177
miR-494-3p	113.473	195.96	202.126	112.722	215.528	106.358	91.057	203.174	187.015
miR-133b	2232.28	1668.57	1432.2	2127.01	2046.41	1673.66	2223.22	1962.68	1703.83
miR-221-5p	10.2574	1.9402	14.4375	8.16823	6.66581	7.87839	9.20801	5.00428	7.95809
miR-15b-5p	48.0818	67.907	25.0251	61.2617	49.9936	29.5439	26.6009	58.0497	46.1569
miR-139-5p	171.812	85.3689	135.713	206.656	142.204	184.157	254.755	128.11	157.57
miR-941	298.107	300.731	625.627	461.505	283.297	381.609	306.934	270.231	354.135
miR-128-3p	31112.1	18012.8	43561.9	40827.2	38826.1	38419.9	43934.5	37045.7	43096.2
miR-126-3p	23.7203	25.2226	30.8001	22.0542	32.2181	31.0211	46.04	19.0163	46.1569
miR-451a	2.56436	46.5648	0	9.80187	146.648	0.984798	2.04622	82.0703	0.795809
miR-361-3p	19.8738	19.402	18.2876	16.3365	4.44388	17.234	19.4391	10.0086	21.4868
let-7e-5p	2354.72	1197.1	2185.84	1816.61	944.324	1159.11	1993.02	875.75	1195.31
miR-628-5p	23.0792	19.402	23.1001	22.871	22.2194	24.62	37.8551	15.0129	15.9162
miR-103a-3p	4069.64	1191.28	1769.08	3097.39	873.222	1956.79	2774.68	734.629	1843.09
miR-199b-5p	61.5446	869.21	235.813	29.4056	499.936	97.9874	42.9707	617.529	172.691
miR-345-5p	14.7451	9.70101	8.66253	46.5589	17.7755	13.2948	34.7858	45.0386	53.3192
miR-877-5p	9.61635	9.70101	10.5875	8.98505	14.4426	13.2948	11.2542	12.0103	11.9371
miR-450a-1-3p	28.8491	5.8206	20.2126	33.4897	13.3316	19.696	17.3929	14.012	18.3036
miR-199a-3p	34676.6	230449	95711.3	39140.5	149028	65701.8	38213.2	168639	66388
miR-329-3p	61.5446	85.3689	96.2503	60.4449	97.7653	64.0119	108.45	74.0634	76.3977
miR-125b-1-3p	19.2327	13.5814	34.6501	21.2374	16.6645	23.6352	21.4854	26.0223	25.4659
miR-1307-5p	16.0273	46.5648	5.77502	22.871	36.662	34.9603	19.4391	43.0368	37.403
miR-708-5p	162.837	180.439	192.501	182.151	172.2	205.823	97.1956	163.14	208.502
miR-29c-3p	259	252.226	246.401	319.378	221.083	278.698	203.599	317.272	355.727
let-7f-5p	25488.5	6294.01	11713.7	18564.7	4874.93	9067.04	22055.2	4449.81	10132.2
miR-483-5p	875.088	1061.29	2428.4	1317.53	1263.17	1262.02	1715.76	1538.32	1169.84
miR-664a-5p	21.7971	60.1462	74.1127	24.5047	49.9936	47.7627	32.7396	57.0488	35.0156
miR-34a-5p	936.633	1148.6	669.902	829.075	994.317	693.79	612.844	1147.98	1116.52
miR-335-5p	107.062	232.824	86.6253	129.875	155.536	137.872	53.2018	133.114	155.979
let-7d-5p	940.479	419.083	518.789	713.086	297.74	455.962	687.531	261.224	334.24
miR-26a-5p	12680.8	7853.94	6714.42	11218.2	6178.1	8496.84	11421	4994.28	7085.88
miR-99b-3p	25.0025	27.1628	28.8751	41.658	34.44	32.4983	22.5085	30.0257	36.6072
miR-499a-5p	114.755	128.053	134.75	168.265	155.536	356.005	266.009	108.093	316.732
miR-30e-5p	835.34	842.047	499.539	957.316	655.472	933.589	783.704	997.854	962.133
miR-374a-3p	16.6683	5.8206	3.85001	9.80187	1.11097	6.40119	14.3236	3.00257	11.1413
miR-1271-5p	27.5669	32.9834	43.3126	35.9402	67.7691	25.6048	26.6009	52.0446	39.7905
miR-181a-5p	1702.74	977.861	1289.75	1630.38	1124.3	1222.13	1583.78	1110.95	1012.27
miR-339-5p	29.4901	62.0864	49.0877	31.0393	41.1059	25.6048	18.416	57.0488	57.2983
miR-186-5p	581.469	519.974	483.177	709.002	485.494	531.791	504.394	528.452	849.128
miR-486-5p	4272.22	6955.62	11743.5	4535	10900.8	8216.66	6763.79	10723.2	6548.71
miR-190a-5p	160.914	27.1628	24.0626	120.073	17.7755	41.8539	105.381	11.0094	32.6282
miR-218-5p	96.1635	217.303	71.2252	115.989	102.209	54.1639	75.7103	116.099	90.7222
miR-369-5p	276.951	329.834	254.101	268.735	305.517	217.148	368.32	282.242	183.832
miR-320b	194.891	682.951	500.502	215.641	444.388	238.321	257.824	468.401	152.795
miR-93-5p	1861.73	1309.64	1171.37	1916.27	1218.73	1518.56	1467.14	1430.22	1812.85
miR-192-5p	79.4952	118.352	63.5252	93.1178	159.98	72.3827	57.2943	140.12	116.984
let-7a-5p	76652.6	29673.4	43728.4	56490.6	22918.2	32318.6	62664.6	21810.7	28929.3
miR-7-5p	71.161	23.2824	37.5376	122.523	26.6633	38.4071	58.3174	24.0206	47.7485
miR-130b-3p	54.4927	62.0864	48.1252	67.7963	38.8839	60.5651	42.9707	52.0446	50.136
let-7c-5p	2464.99	2656.14	3551.64	2440.67	1907.53	2374.84	3307.72	1865.6	1804.1
miR-203a-3p	7.05199	5.8206	2.88751	8.16823	5.55485	13.2948	6.13867	2.00171	16.712
miR-377-3p	64.7501	64.0266	40.4251	48.1925	43.3278	46.2855	48.0863	45.0386	50.9318
miR-199b-3p	17338.3	115223	47855.7	19570.3	74513.8	32850.4	19106.6	84320.2	33194
miR-874-3p	5.76981	19.402	14.4375	9.80187	26.6633	14.772	8.1849	31.0266	15.9162
miR-454-3p	123.089	25.2226	37.5376	90.6673	19.9974	33.9755	103.334	11.0094	29.4449
miR-331-3p	30.7723	1.9402	15.4	11.4355	3.33291	24.1276	20.4622	0	3.97905
miR-206	339559	312031	545361	354599	366822	444576	697642	311244	323504
miR-382-5p	969.969	2041.09	1863.41	996.524	1670.9	1172.4	2028.83	1893.62	1071.16
miR-136-5p	183.352	122.233	8.66253	139.677	91.0995	73.3675	150.397	87.0746	83.56
miR-107	123.089	60.1462	47.1627	85.7664	63.3252	63.0271	104.357	56.048	66.848
miR-340-5p	83.3417	54.3256	49.0877	75.1477	52.2155	64.5043	65.4792	68.0583	41.3821
miR-188-5p	28.208	42.6844	19.2501	37.5738	35.551	30.5287	56.2712	33.0283	31.0366
miR-485-3p	206.431	444.306	518.789	230.344	424.39	275.251	296.702	543.465	327.078
miR-25-3p	1134.73	1583.2	1491.88	1283.23	1652.01	1237.4	1054.83	1825.56	1521.59
miR-495-3p	93.5991	64.0266	25.9876	63.7122	34.44	45.7931	62.4098	33.0283	29.4449
miR-204-5p	123.089	108.651	22.1376	79.2318	46.6607	27.082	123.797	77.066	27.8533
miR-409-3p	678.914	1633.65	1267.62	811.922	1278.73	860.714	1142.82	1542.32	1021.82
miR-423-5p	277.592	1585.14	898.978	451.703	1314.28	588.417	496.209	1535.31	467.14
miR-425-5p	160.273	102.831	235.813	131.508	132.205	119.653	118.681	62.0531	128.921
miR-183-5p	18.5916	5.8206	12.5125	9.80187	6.66581	8.37079	31.7165	9.00771	5.57066
miR-889-3p	62.1857	58.206	49.0877	69.4299	48.8826	45.7931	79.8027	63.054	47.7485
miR-501-3p	90.3937	79.5483	174.213	77.5981	146.648	107.343	103.334	138.118	95.4971
miR-140-3p	4.48763	60.1462	66.4127	30.2224	44.4388	47.2703	27.624	100.086	46.9527
miR-369-3p	75.6486	85.3689	112.613	75.9645	124.429	62.0423	99.2419	110.094	58.8899
miR-296-3p	10.8985	5.8206	0	9.80187	18.8865	7.38599	6.13867	29.0249	6.36647
miR-132-3p	34.6189	192.08	115.5	40.0243	162.201	42.3463	85.9414	348.298	38.1988
miR-365b-3p	289.132	275.509	283.938	334.08	225.527	348.619	196.437	176.151	465.548
miR-214-3p	100.01	240.585	159.776	89.0337	238.858	129.501	43.9938	137.117	81.1725
miR-27b-3p	5079.36	4840.8	5635.46	6035.5	4519.42	6951.2	5385.66	4660.99	6798.6
miR-21-5p	22647.8	22277.4	21868.1	22068.1	23558.1	19372	20433.6	21777.6	21661.1
miR-208b-3p	96.8046	281.329	69.3002	149.479	414.391	258.017	161.652	401.344	214.073
miR-197-3p	112.191	211.482	181.913	171.533	235.525	206.808	137.097	298.255	162.345
miR-155-5p	289.773	403.562	231.963	254.849	292.185	145.258	371.39	230.197	82.7641
let-7d-3p	107.062	203.721	145.338	186.236	194.42	196.467	152.444	240.206	151.204
miR-145-5p	91.0348	263.867	147.263	84.9495	204.418	111.282	52.1787	205.176	233.172
miR-130a-3p	321.186	479.23	290.676	463.955	471.051	367.33	315.118	580.497	397.109
miR-500a-3p	160.914	116.412	202.126	159.28	159.98	148.212	162.675	148.127	193.382
miR-22-3p	1020.62	968.16	887.428	760.462	676.58	947.376	574.989	901.772	1110.15
miR-16-5p	22149.7	80256.4	28734.6	23933.7	51100.1	28499.1	21110.9	52427.9	26136
miR-411-5p	259	64.0266	52.9377	184.602	39.9949	74.8447	394.921	33.0283	80.3767
miR-433-3p	7.69308	9.70101	16.3626	14.7028	22.2194	9.84798	14.3236	11.0094	7.95809
miR-7706	20.5149	7.76081	23.1001	27.772	22.2194	27.082	20.4622	20.0171	27.8533
miR-1-5p	12.8218	5.8206	0.962503	13.0692	7.77678	5.90879	2.04622	7.006	7.95809
miR-365a-3p	323.75	275.509	321.476	334.08	225.527	348.619	196.437	228.195	465.548
miR-27a-3p	2096.36	2044.97	1305.15	2381.85	1496.48	2328.56	1741.34	2063.77	2981.9
miR-671-5p	41.6709	114.472	76.0377	55.5439	114.43	49.7323	63.4329	109.093	46.9527
miR-210-3p	25.6436	15.5216	7.70002	35.1234	18.8865	19.2036	42.9707	18.0154	31.0366
miR-191-5p	3017.61	4617.68	4463.13	3992.63	4550.53	3628.49	2847.32	5039.31	4742.23
